# Supplementary material for: Hand Hygiene Practices in School Populations: Assessing Their Impact on Infectious Disease Outbreaks
Source: J Paediatr Child Health. 2026 Feb 10;62(3):334–54. doi: 10.1111/jpc.70311 (PMC12976192; doi:10.1111/jpc.70311)
Supplement: Supplementary file 2 — Appendix S2: Hand hygiene: CASP and risk of bias (RoB) checklist. This appendix presents the results of the Critical Appraisal Skills Programme (CASP) checklist and the risk of bias assessments for all included studies. Each criterion is accompanied by an explanation of how quality judgements were reached. [file JPC-62-334-s003.xlsx]

## Sheet: Introduction
			4 steps for using this tool
			1	Identifie what kind of article it is.
	You can see a quick tutorial about this excel file following this Youtube link:		2	Read the article
	https://youtu.be/RpAL_JCwpJ0		3	Answer the CASP question by scoring the article from 0 to 2.
			4	Once you've done finished with all your articles check in the total score colomn the best articles.
	All the information contained in this file comes from:
	http://www.casp-uk.net/#!checklists/cb36
	I hope you find it useful.
	If you have any doubt or comment about the use of this file you can email me:
	angelherraiztomey@gmail.com

## Sheet: 01 Randomised Controlled trial 
	RANDOMISED CONTROLLED TRIAL
				(A) Are the results of the review valid?													(B) What are the results?				(C) Will the results help locally?									Cochrane risk-of-bias tool for randomised trials (RoB2)
				Question 1		Question 2			Question 3		Question 4		Question 5		Question 6		Question 7		Question 8		Question 9		Question 10		Question 11		Question 12
		NAME ARTICLE	LINK ARTICLE	Did the trial address a clearly focused issue?		Was the assignment of patients to treatments randomised?		IS WORTH TO CONTINUING?	Were patients, health workers and study personnel blinded?		Were the groups similar at the start of the trial?		Aside from the experimental intervention, were the groups treated equally?		Were all of the patients who entered the trial properly accounted for at its conclusion?		How large was the treatment effect?		How precise was the estimate of the treatment effect?		Can the results be applied in your context? (or to the local population?)		Were all clinically important outcomes considered?		Are the benefits worth the harms and costs?		N/A
				Score	Description	Score	Description		Score	Description	Score	Description	Score	Description	Score	Description	Score	Description	Score	Description	Score	Description	Score	Description	Score	Description	Score	Description	TOTAL SCORE		Domain 1: Randomisation	Domain 2: Deviations	Domain 3: Missing Data	Domain 4: Measurement	Domain 5: Reporting	Overall RoB
	1	The importance of hand hygiene education on primary schoolgirls' absence due to upper respiratory infections in Saudi Arabia. A cluster randomized controlled trial	https://doi.org/10.15537/smj.2018.10.23344	2	Upper respiratory infections (URI) are common diseases observed by physicians in primary health care centers and outpatient clinics. They are also common reasons for school absences.	1	At the school level, not individual level	YES	0	participants and investigators appear to have knowledge of intervention.	2	comparable characteristics at baseline	2	treated similarly and investigated by the same person.	2	none were lost to followup	2	40% risk reduction in the absence	1	the precise value and range was not listed.	2	Matches targeted population	2	infection-related absence accounted.	2	Cost was not measured however harm/benefit clearly identified in favour of			18		Some concerns	Some concerns	No information	Some concerns	Some concerns	Some concerns
	2	The Effect of Therapeutic Clowning on Handwashing Technique and Microbial Colonization in Preschool Children	https://dx.doi.org/10.1111/jnu.12392	2	study aimed to determine the effect of therapeutic clowning on handwashing technique and microbial colonization in preschool children.	1	At the school level, not individual level	YES	0	participants and investigators appear to have knowledge of intervention.	2	comparable characteristics at baseline	2	treated similarly	1	no followup was done	2	reduced the bacterial colonization on the preschool children's hands by 50%	1	no confidence interval however significant p value	2	Matches targeted population	2	the study answers the research question and methods	2	Cost was not measured however harm/benefit clearly identified in favour of			17		Low	Some concerns	Low	Low	Some concerns	Some concerns
	3	Effectiveness of a Multifactorial Handwashing Program to Reduce School Absenteeism Due to Acute Gastroenteritis	https://dx.doi.org/10.1097/INF.0000000000000040	2	The aim of this study was to assess the effectiveness of a handwashing program using hand sanitizers for the prevention of school absenteeism due Acute Gastroenteritis	1	At the school level, not individual level	YES	0	participants and investigators appear to have knowledge of intervention.	2	comparable characteristics at baseline	2	treated similarly	2	34 of 1616 lost to followup	2	The only factor significantly linked to school absenteeism was not participating in the handwashing program (IRR EG: 0.65, 95%CI 0.54-0.79, P<0.001)	2	(IRR EG: 0.65, 95%CI 0.54-0.79, P<0.001)	2	Matches targeted population	2	the study answers the research question and methods	2	Cost was not measured however harm/benefit clearly identified in favour of			19		Some concerns	Some concerns	No information	Some concerns	Low	Some concerns
	4	Hand Hygiene Program Decreases School Absenteeism Due to Upper Respiratory Infections	https://doi-org.ezproxy.uws.edu.au/10.1111/josh.12454	2	Upper respiratory infections (URIs) represent a health problem with a high impact on school absenteeism.	1	At the school level, not individual level	YES	0	participants and investigators appear to have knowledge of intervention.	2	comparable characteristics at baseline	2	treated similarly	2	34 of 1616 lost to followup	1	EG had a 38% lowerrisk of absenteeism due to URIs and a decrease in absenteeism of 0.45 episodes/child/academic year	2	the percent URI absent days was significantly lower in the EG (EG: 1.15%, 95% CI: 1.08-1.22 vs CG: 1.68%, 95% CI: 1.60-1.76, p < .001)	2	matches targeted population	2	the study answers the research question and methods	1	A benefit was noted however small in context			17		Some concerns	Some concerns	No information	Some concerns	Some concerns	Some concerns
	5	Effectiveness of a hand hygiene program to reduce acute gastroenteritis at child care centers: A cluster randomized trial	https://doi.org/10.1016/j.ajic.2020.03.011	2	Acute gastroenteritis (AGE) is a leading cause of morbidity and mortality in children under 5 years worldwide.	1	At the school level, not individual level	YES	0	participants and investigators appear to have knowledge of intervention.	2	comparable characteristics at baseline	2	treated similarly	2	49 of 960 lost at followup	2	hand hygiene programs that included hand sanitizer were most effective in reducing incidence of AGE in children. IRR=CG vs SWG 0.96, CG vs HSG 1.24, SWG vs HSG 1.28	2	The percentage of AGE absenteeism days was not significantly lower in the HSG (1.17%, 95% CI: 1.08-1.27) compared to SWG (1.43%, 95% CI: 1.32-1.55), P = .051 and CG (1.29%, 95% CI: 1.19-1.41), P = .098; and SWG versus CG P = .086.	2	matches targeted population	2	the study answers the research question and methods	2	For children with rotavirus vaccination, we found a 28% higher risk of AGE, when belonging to the SWG instead of the HSG.			19		Some concerns	Some concerns	No information	Some concerns	Low	Some concerns
	6	Child Care Center Hand Hygiene Programs’ Cost-Effectiveness in Preventing Respiratory Infections	https://doi.org/10.1542/peds.2021-052496	2	Respiratory infections (RIs) are an important public health problem among young children, especially those attending day care centers	1	At the daycare level, not individual level	YES	0	participants and investigators appear to have knowledge of intervention.	2	comparable characteristics at baseline	2	treated similarly	2	none were lost to followup	2	Children belonging to the HSG had an average of 1.39 fewer RI episodes than the CG and 0.93 less than the SWG. It represents a saving of societal cost mean per child per study period of €147.72 and €119.15, respectively.	2	From a societal perspective, the adjusted mean societal costs of RI episodes per child per study period were €374.53 (95% CI: 314.90 to 443.07) for the HSG, €494.51 (95% CI: 419.21 to 585.27) for the SWG, and €522.25 (95% CI: 437.10 to 622.46) for the CG.	2	matches targeted population	2	the study answers the research question and methods	2	Hand hygiene programs that include hand sanitizer and educational measures for DCC staff, children, and parents are more effective and cost less than a program with soap and water and initial observation in children attending DCCs			19		Some concerns	Some concerns	No information	Some concerns	Low	Some concerns
	7	The impact of common infections on school absenteeism during an academic year	https://doi.org/10.1016/j.ajic.2014.02.017	2	School absenteeism because of infections is one of the most important problems facing both public and private primary schools. The aim of the study was to assess the impact of infections on school absenteeism and their reduction with a handwashing program using hand sanitizer	1	At the school level, not individual level	YES	0	participants and investigators appear to have knowledge of intervention.	2	comparable characteristics at baseline	2	treated similarly	2	34 lost to followup	2	The school children in the EG had a 37% absenteeism risk reduction and 32% reduction in the days missed in an academic year	2	RR 1.46 (1.37-1.55) P<.001	2	Matches targeted population	2	the study answers the research question and methods	2	Cost was not measured however harm/benefit clearly identified in favour of			19		High	High	No information	High	High	High
	8	Effectiveness of a Hand Hygiene Program at Child Care Centers: A Cluster Randomized Trial	https://doi.org/10.1542/peds.2018-1245	2	Aimed to assess the effectiveness of an educational and hand hygiene program in DCCs and homes in reducing RI incidence and antibiotic prescriptions in children.	1	At the daycare level, not individual level	YES	0	participants and investigators appear to have knowledge of intervention.	2	comparable characteristics at baseline	2	treated similarly	2	none were lost to followup	2	Children in the HSG had a lower risk of RI episodes (IRR: 0.77; 95% CI: 0.68–0.88) and antibiotic prescriptions (IRR: 0.69; 95% CI: 0.57–0.84) compared with the CG, while children in the SWG had a higher risk of both compared with the HSG. Pupils missed 5186 DCC days due to RIs, with significantly fewer absences in the HSG than in the CG.	2	HSG had a lower risk of RI episodes (IRR: 0.77; 95% CI: 0.68–0.88) and antibiotic prescriptions (IRR: 0.69; 95% CI: 0.57–0.84) compared with the CG	2	Matches targeted population	2	the study answers the research question and methods	2	Cost was not measured however harm/benefit clearly identified in favour of			19		Some concerns	Some concerns	No information	Some concerns	Low	Some concerns
	9	Effectiveness of a Behavior Change Intervention with Hand Sanitizer Use and Respiratory Hygiene in Reducing Laboratory-Confirmed Influenza among Schoolchildren in Bangladesh: A Cluster Randomized Controlled Trial	https://dx.doi.org/10.4269/ajtmh.19-0376	2	Handwashing with soap has been shown to decrease infections; however, improving handwashing practices using soap and water is difficult in low-resource settings. In these settings, alternative hygiene options, such as hand sanitizer, could improve handwashing promotion to reduce influenza virus infections.	1	At the school level, not individual level	YES	0	participants and investigators appear to have knowledge of intervention.	2	comparable characteristics at baseline	2	treated similarly	2	none were lost to followup	2	study found a 53% reduction in the incidence of influenza virus infections among children who received hand sanitizer along with respiratory hygiene education	2	(IRR: 0.5, 95% CI = 0.3, 0.8; P-value = 0.01)	2	Matches targeted population	2	the study answers the research question and methods	2	Cost was not measured however harm/benefit clearly identified in favour of			19		Some concerns	Some concerns	Low	Low	Some concerns	Some concerns
	10	Assessing the impact of a school-based latrine cleaning and handwashing program on pupil absence in Nyanza Province, Kenya: a cluster-randomized trial	https://dx.doi.org/10.1111/tmi.12360	2	Improved access to sanitation reduces helminth infection and diarrhoeal disease by providing a space for excreta disposal. Sanitation facilities, however, may also increase exposure to pathogens if poorly maintained, used incorrectly, or if personal and hand hygiene materials are not available during and after use.	1	At the school level, not individual level	YES	0	participants and investigators appear to have knowledge of intervention.	2	comparable characteristics at baseline	2	treated similarly	2	none were lost to followup	0	Neither intervention had a measureable impact on student absence when data were stratified by sex or grade group	2	The adjusted absence rate among pupils in control schools was 12.6% during the intervention period, which was no different from that in HW schools (−0.3% difference, 95% confidence interval [CI]: −3.1;2.5) or LC+HW (+0.1% difference, 95% CI: −2.4;2.6)	2	Matches targeted population	1	the study answers the research question and methods	0	Intervention was not beneficial			14		Some concerns	Some concerns	No information	Some concerns	Some concerns	Some concerns
	11	Effect Evaluation of a Randomized Trial to Reduce Infectious Illness and Illness-related Absenteeism among Schoolchildren: The Hi Five Study	https://dx.doi.org/10.1097/INF.0000000000001686	2	The aim of this study was to evaluate whether a school-based multicomponent intervention to improve handwashing among schoolchildren, the Hi Five study, succeeded in reducing infectious illness and illness-related absenteeism in schools	1	At the school level, not individual level	YES	0	participants and investigators appear to have knowledge of intervention.	2	comparable characteristics at baseline	2	treated similarly	2	After enrollment, 89.8% of parents participated in the follow-up a year later, and parents were steadily reporting week after week, 99% answered 11 of 15 weeks during followup	0	found no significant difference in infectious illness among schoolchildren randomized to intervention arm I or II versus control schools	2	Children in the intervention groups were not significantly different from the control group in reporting illness-related absenteeism at follow-up, odds ratio (OR) intervention-group I: 1.09 [95% confidence interval (CI): 0.83–1.43] and OR intervention-group II: 1.06 (95% CI: 0.81–1.40)	2	Matches targeted population	2	the study answers the research question and methods	0	found no significant difference in infectious illness among schoolchildren randomized to intervention arm I or II versus control schools			15		Low	Some concerns	Some concerns	Some concerns	Low	Some concerns
	12	The impact of a school-based water supply and treatment, hygiene, and sanitation programme on pupil diarrhoea: A cluster-randomized trial	https://dx.doi.org/10.1017/S0950268813001118	2	The impact of improved water, sanitation, and hygiene (WASH) access on mitigating illness is well documented, although impact of school-based WASH on school-aged children has not been rigorously explored.	1	At the school level, not individual level	YES	0	participants and investigators appear to have knowledge of intervention.	2	comparable characteristics at baseline	2	treated similarly	2	none were lost to followup	2	a 56% difference in the risk of diarrhoea for pupils attending intervention vs. control schools	2	[adjusted risk ratio (aRR) 0-34, 95% CI 0.17-0.64]	2	Matches targeted population	2	the study answers the research question and methods	2	findings suggest that in the absence of adequate water supplies, a comprehensive WASH intervention at the school level can be effective in preventing diarrhoea.			19		Some concerns	Some concerns	No information	Some concerns	Some concerns	Some concerns
	13	A hand hygiene intervention to decrease hand, foot and mouth disease and absence due to sickness among kindergarteners in China: A cluster-randomized controlled trial	https://dx.doi.org/10.1016/j.jinf.2018.08.009	2	To evaluate the effect of the “Clean Hands, Happy Life” intervention on the incidence of hand, food and mouth disease (HFMD) and on school absences due to sickness in kindergarten students.	1	At the kindergarten level, not individual level	YES	0	participants and investigators appear to have knowledge of intervention.	2	comparable characteristics at baseline	2	treated similarly	2	34 were lost to follow-up in the control arm (1.12%), 30 in the first intervention arm (1.05%) and 29 in the second intervention arm (1.22%) mostly due to school transfer (>95%)	2	After clustering data by kindergartens, the incidence of HFMD was 0.04 episodes per child-year in both intervention arms, which was significantly lower than the incidence of HFMD in the control arm, which was 0.11 episodes per child-year (IRR1: 0.39, 95%CI: 0.26–0.59; IRR2: 0.30, 95%CI: 0.19–0.49). There was no significant difference in the incidence rate of HFMD between the two intervention arms…	2	(IRR1: 0.39, 95%CI: 0.26–0.59; IRR2: 0.30, 95%CI: 0.19–0.49)	2	Matches targeted population	2	the study answers the research question and methods	2	Cost was not measured however harm/benefit clearly identified in favour of			19		Some concerns	Some concerns	No information	Low	Low	Some concerns
	14	Associations between intestinal parasitic infections, anaemia, and diarrhoea among school aged children, and the impact of hand-washing and nail clipping	https://dx.doi.org/10.1186/s13104-019-4871-2	2	The aim of this study was to assess the pattern of associations between IPIs, anaemia and diarrhoea among the school-aged children and to explore if the observed impact of hand-washing and nail clipping interventions in our findings was similar across children with different baseline demographic and disease characteristics.	1	At the school level, not individual level	YES	0	participants and investigators appear to have knowledge of intervention.	2	comparable characteristics at baseline	2	treated similarly	1	unclear if any participant was lost over the 6 month study	2	Both hand‐washing with soap (AOR 0.32, 95% CI 0.20–0.62, p = 0.001) and weekly finger nail clipping (AOR 0.51, 95% CI 0.27–0.95, p = 0.035) interventions were reported to have a significant impact in reducing intestinal parasite re‐infection rates among the study participants	2	hand‐washing with soap (AOR 0.32, 95% CI 0.20–0.62, p = 0.001) and weekly finger nail clipping (AOR 0.51, 95% CI 0.27–0.95, p = 0.035)	2	Matches targeted population	2	the study answers the research question and methods	2	hand‐washing with soap and nail clipping were efficacious in preventing intestinal parasite re‐infection despite baseline differences and hence can be universally used as infection prevention interventions among school‐aged children to break the vicious cycle of infection and malnutrition for the long‐term health benefits of this population.			18		Low	Low	Low	Low	Low	Low
	15	An investigation of the effects of a hand washing intervention on health outcomes and school absence using a randomised trial in Indian urban communities	https://dx.doi.org/10.1111/tmi.12254	2	To evaluate how an intervention, which combined hand washing promotion aimed at 5-year-olds with provision of free soap, affected illnesses among the children and their families and children's school absenteeism.	1	At the school level, not individual level	YES	0	participants and investigators appear to have knowledge of intervention.	2	comparable characteristics at baseline	2	treated similarly	2	370 accounted for as loast to followup	2	Intervention group experienced fewer episodes of diarrhoea (−25%), ARIs (−15%), illness-related school absences (−27%), and eye infections (−46%), with similar reductions observed in diarrhoea (−31%) and ARIs (−14%) for whole families. Confidence intervals for all reductions were statistically significant.	2	Intervention group 5-year-olds had fewer episodes of diarrhoea (−25%, 95% confidence intervals [CI] = −37%, −2%), ARIs (−15%, 95% CI = −30%, −8%), school absences due to illnesses (−27%, 95% CI = −41%, −18%)	2	Matches targeted population	2	the study answers the research question and methods	2	Direct-contact hand washing interventions aimed at younger school-aged children can affect the health of the whole family. These may be scalable through public–private partnerships and classroom-based campaigns.			19		Some concerns	Some concerns	No information	Some concerns	Some concerns	Some concerns
	16	Hand sanitiser provision for reducing illness absences in primary school children: a cluster randomised trial	https://doi.org/10.1371/journal.pmed.1001700	2	The potential for transmission of infectious diseases offered by the school environment are likely to be an important contributor to the rates of infectious disease experienced by children. This study aimed to test whether the addition of hand sanitiser in primary school classrooms compared with usual hand hygiene would reduce illness absences in primary school children in New Zealand.	1	At the school level, not individual level.	YES	0	participants appear to have knowledge of intervention. Outcome assessors of follow-up children were blind to group allocation.	2	comparable characteristics at baseline	2	treated similarly	1	unclear if any participant was lost	0	The provision of an alcohol-based hand sanitiser dispenser in classrooms was not effective in reducing rates of absence episodes due to respiratory or gastrointestinal illness, the length of illness or illness absence episodes.	2	incidence rate ratio 1.06, 95% CI 0.94 to 1.18	2	Matches targeted population	2	the study answers the research question and methods	2	study does not address the effectiveness of hand sanitiser for reducing specific infections such as influenza, and we have not shown that hand hygiene itself is not important, nor that hand sanitiser as a method of hand hygiene is not useful.			16		Low	Low	Low	Low	Low	Low
	17	Impact of hand hygiene interventions on handwashing practices and microbial risk: A study in an orphanage-based school in Pakistan	https://dx.doi.org/10.1016/j.ajic.2024.09.008	2	Orphaned children are often deprived of quality care, making them more susceptible to diseases due to inadequate hand hygiene. The study aimed to assess the prevalence of hand hygiene practices and detect bacterial loads on children's hands before and after hygiene interventions in an orphanage school.	2	the participants were randomly allocated into 2 equally sized groups: the intervention group (n = 36) and the control group (n = 36).	YES	0	participants and investigators appear to have knowledge of intervention.	2	comparable characteristics at baseline	2	treated similarly	2	none were lost to followup	2	The intervention led to an 80% bacterial reduction and a 100% decrease in illness probability from E. coli, while the control group showed a 55% bacterial reduction and 78% illness reduction. Higher bacterial ingestion rates were linked to hand contamination and hand-to-mouth transfer.	1	Although no CI listed, However, after hygiene interventions, a statistically significant improvement was observed (P < .05) in handwashing practices such as before eating (69.4%), after eating (69.4%), after defecation (95.8%), after nose-blowing or sneezing (58.3%), after touching the animals (93.1%), and after using public transportation (52.8%).	2	Matches targeted population	2	the study answers the research question and methods	2	The study demonstrated that the individuals actively participating in this intervention had better cleanliness habits. Participants praised the intervention for effectiveness, applicability, and affordability.			19		High	High	No information	Low	High	High
	18	A hand hygiene intervention to reduce infections in child daycare: a randomized controlled trial	https://dx.doi.org/10.1017/S095026881400329X	2	Infections are common in children attending daycare centres (DCCs). We evaluated the effect of a hand hygiene (HH) intervention for caregivers on the incidence of gastrointestinal and respiratory infections in children.	1	At the daycare level, not individual level	YES	0	participants and investigators appear to have knowledge of intervention.	2	comparable characteristics at baseline	2	treated similarly	2	8 lost from followup	0	The results were not statistically significant and thus not supportive that hand hygiene is effective at reducing infection rates	2	At baseline, compliance in intervention DCCs was 53% vs. 63% in control DCCs (OR 0·59, 95% CI 0·37–0·94). At 6 months follow-up, compliance was 59% vs. 44%, respectively (baseline-corrected OR 4·13, 95% CI 2·33–7·32)	2	Matches targeted population	2	the study answers the research question and methods	0	The results were not statistically significant and thus not supportive that hand hygiene is effective at reducing infection rates			15		Some concerns	Some concerns	Some concerns	Some concerns	Some concerns	Some concerns

## Sheet: 02 Cohort Study
	COHORT STUDY
				(A) Are the results of the review valid?																	(B) What are the results?						(C) Will the results help locally?								ROBINS-E risk-of-bias tool
				Question 1		Question 2			Question 3		Question 4		Question 5a		Question 5b		Question 6a		Question 6b		Question 7		Question 8		Question 9		Question 10		Question 11		Question 12
		NAME ARTICLE	LINK ARTICLE	Did the study address a clearly focused issue?		Was the cohort recruited in an acceptable way?		IS WORTH TO CONTINUING?	Was the exposure accurately measured to minimise bias?		Was the outcome accurately measured to minimise bias?		(a) Have the authors identified all important confounding factors?		(b) Have they taken account of the confounding factors in the design and/or analysis?		(a) Was the follow up of subjects complete enough?		(b) Was the follow up of subjects long enough?		What are the results of this study?		How precise are the results?		Do you believe the results?		Can the results be applied to the local population?		Do the results of this study fit with other available evidence?		What are the implications of this study for practice?
				Score	Description	Score	Description		Score	Description	Score	Description	Score	Description	Score	Description	Score	Description	Score	Description	Score	Description	Score	Description	Score	Description	Score	Description	Score	Description	Score	Description	TOTAL SCORE		Domain 1: Confounding	Domain 2: Exposure Measurement	Domain 3: Participant Selection	Domain 4: Post‑Exposure Interventions	Domain 5: Missing Data	Domain 6: Outcome Measurement	Domain 7: Selective Reporting	Overall RoB
	1	Hygiene Behavior and COVID-19 Pandemic: Opportunities of COVID-19-Imposed Changes in Hygiene Behavior	https://doi.org/10.1177/00469580231218421	2	The aim of this study was to evaluate the changes in hygiene behavior the due to the COVID-19 pandemic and examine its sustainability and associated deterring factors.	1	Megenagna and Piazza Sub-cities are the 2 most busiest and nexus point in the city next to Mercato. The areas, where the sample population was taken, are the nexus of the city where people from every corner of the city meet.	YES	1	questionnaire was given at every 15th interval in several spots of the site	2	All the data collected were categorical type and thus all the variables/items were coded.	0	none mentioned	0	None mentioned	0	No follow up	1	only one sample round	1	generalised findings	1	survey rather than observed	1	Samples were taken in a public space. Data collected and results found may be subject to bias.	0	Population above targeted age group	1	Hand hygiene has been linked to the perceived risk of COVID-19 (ie disease and death rates) by other sources.	0	Since the major driving force for current hygiene behavior is the fear and panic associated with COVID-19, it would be difficult to sustain the practice	11		Probably no	Probably yes	Probably yes	No	No information	Probably yes	No information	Some concerns
	2	Prevalence, Characteristics, Risk Factors, and Impact of Intestinal Parasitic Infections on School Children in Jeddah, Western Saudi Arabia	https://doi-org.ezproxy.uws.edu.au/10.2991/jegh.k.190219.001	2	This cross-sectional prospective study was conducted to identify prevalence, risk factors, characteristics, and impact of IPIs on school children in different regions of Jeddah, Saudi Arabia.	2	included primary and preparatory school children from randomly selected schools in different regions of Jeddah City	YES	2	measurements taken by the same research team at the collection of samples.	2	all samples examined at same laboratory within 2hours of collection.	2	questionnaire contained information about the students, level of academic performance, as well as information about sociodemographics, environmental factors, behavioral habits, and hygienic living conditions.	2	factors incorporated into investigations	1	The study ended without need for further followup	0	the study did not allow for seasonable variability	2	Almost all detected IPIs were protozoal infections with B. hominis and G. lamblia as the most common, while helminthic infections were rare with only one H. nana infection. The only two significant risk factors associated with IPIs were drinking water from tanks and washing hands with only water. There was no significant impact of IPIs on growth parameters or academic performance of school childr…	2	The only two significant risk factors associated with IPIs were drinking water from tanks (OR: 3.35, 95% CI: 1.60–6.99, p = 0.001) and washing hands with only water (OR: 2.63, 95% CI: 1.17–5.93, p = 0.03)	2	The data appears well presented and easy to evaluate.	1	The age group is similar however does not truly reflect the focused intervention	2	Referenced articles have found similar results	1	Despite the low prevalence of IPIs of 5.3% indicating outstanding improvements in environmental and hygienic living conditions of school children, more improvements can be achieved by providing more health education about prevention of IPIs (especially proper hand washing) in schools and school health units, improving socioeconomic standards, and giving more attention and care to drinking water w…	23		Probably yes	No	Probably no	No	No information	No	No information	Low–Some concerns
	3	COVID-19 reopening causes high risk of irritant contact dermatitis in children	https://pubmed.ncbi.nlm.nih.gov/32800064/	2	The COVID-19 reopening in Denmark included regulations introducing frequent hand washing. The aim of the present study was to evaluate if frequent hand washing increases the incidence of ICD in children	2	conducted an observational study in Denmark during the reopening of schools and daycare facilities for children aged 0-12 years	YES	2	A questionnaire was sent out to parents in four municipalities consisting of 20 questions about frequency of hand washing, use of hand sanitiser, symptoms of ICD, atopic dermatitis, allergy and predispositions	2	Distr ibutions were descr ibed by means and standard deviation (SD) for continuous var iables and number and percentage for categor ical var iables. Compar isons were done by unpaired t-test for continuous var iables and by Fischer ʼs exact test for categor ical var iables. Relative r isks were estimated by modified Poisson regression with robust er ror var iance	2	confounding variables attributed to eczema were identified and included within the study questionnaire.	2	Distr ibutions were descr ibed by means and standard deviation (SD) for continuous var iables and number and percentage for categor ical var iables. Compar isons were done by unpaired t-test for continuous var iables and by Fischer ʼs exact test for categor ical var iables. Relative r isks were estimated by modified Poisson regression with robust er ror var iance	1	The study ended without need for further followup	0	the study did not allow for seasonable variability	2	In children without any prior symptoms of dermatitis, 42.4% experienced ICD (dry, red and itchy skin) due to increased hand hygiene. Schoolchildren had a 1.5 times greater relative risk of developing ICD than preschool children. Frequency of hand washing was a strong risk factor, whereas this was not the case for alcohol-based hand sanitiser. Hand washing 7-10 times/day and >10 times/day increase…	2	RR with 95% CI	2	The data appears well presented and easy to evaluate.	2	The age group is similar and reflects the focused intervention	2	Referenced articles have found similar results	2	Evidence suggests that the frequency of hand washing with soap and water is linked to skin irritation. However, hand sanitiser frequency is not linked.	25		Probably no	Probably yes	Probably yes	No	No information	Probably yes	No information	Some concerns
	4	Prevalence and Factors Associated with Intestinal Parasitic Infection among Schoolchildren from Jagüey Grande Municipality in Matanzas Province, Cuba	https://dx.doi.org/10.7727/wimj.2014.288	2	to estimate the prevalence of intestinal parasites and associated factors among school children	2	One hundred and seven children of third grade (8 to 9 years old, 56 males and 51 females) were included in the study after an informed consent form was signed by their parents or legal guardians.	YES	2	Questionnaire and observation were used to identify sociodemographic and associated factors	2	three samples taken from each child, examined and confirmed by two analysts. Helminth Infection is measured as mean eggs per gram.	1	confounding variables were not specifically disclosed however identifiable within the questionnaire. Ie boiling of water, washing hands, education level…)	2	identifiable within the questionnaire. Ie boiling of water, washing hands, education level…)	1	The study conducted over 1 month ended without need for further followup	0	the study did not allow for seasonable variability	2	Univariate analysis identified three factors associated with intestinal parasitic infections (Table 2) which include not washing hands before eating (RR = 2.53, 95% CI 1.22, 5.26), not washing hands after defaecation (RR = 2.17, 95% CI 1.23, 3.81), and drinking unboiled water (RR = 4.15, 95% CI 2.46, 7.00)	2	not washing hands before eating (RR = 2.53, 95% CI 1.22, 5.26), not washing hands after defaecation (RR = 2.17, 95% CI 1.23, 3.81), and drinking unboiled water (RR = 4.15, 95% CI 2.46, 7.00)	2	the evidence supports strong association	2	The age group is similar and reflects the focused intervention	2	Referenced articles have found similar results	1	Despite the strong association, the sample is from a single school location so less generalisable.	23		Probably yes	No	Probably no	No	No information	No	No information	Low–Some concerns
	5	Knowledge, practice of personal hygiene, school sanitation, and risk factors of contracting diarrhea among rural students from five western provinces in China	https://dx.doi.org/10.3390/ijerph18189505	2	this study aims to determine the association between the risk of contracting diarrhea and knowledge and practices of personal hygiene and school sanitation among rural students as well as provide a scientific basis for preventing the spread of diarrhea and other infectious diseases.	2	randomly select 12 rural primary schools in each of 5 counties where the Water, Sanitation and Hygiene (WASH) Plus Program has been implemented.	YES	2	Researchers explained the survey questions to the students before conducting the survey, checked their answers for completeness, and examined their hand hygiene and fingernail length when collecting the questionnaires. The questionnaire included questions about the students’ demographics, hygiene knowledge, hygiene practices, school sanitation conditions, and whether they had had diarrhea in the …	2	The questionnaire was subjected to expert consultation and pre-testing. The research team, which consisted of professional technicians, answered any questions raised by the students on-site and examined the completeness of their responses. Double data entry and real-time validation were used to ensure the accuracy of the data.	1	reporting bias as participants to self-assess diarrhea and recall bias of frequency.	2	Before the investigation, investigators strictly implemented the requirements of informed consent in the process of investigation. The teachers and students fully understood the survey content and agreed to participate in the survey, which was agreed on by the parents of the students before the survey.	1	study conducted over 3 months. The researchers are believed to have only attended each location once not permitting variance on seasonality or student participation across the study duration.	1	Long enough to get the required sample however a second visit for missed participants might have been beneficial.	1	50.28% of those who “did not wash hands before every meal” and 49.72% of those in “schools without hand washing facilities” experienced diarrhea.	2	“did not wash hands before every meal” (OR: 1.490, 95% CI: 1.120, 1.983) were at higher risk	2	the evidence supports strong association	2	The age group is similar and reflects the focused intervention	2	Referenced articles have found similar results	1	The data supports that hand hygiene and more particularly education on hand hygiene importance is effective in reducing diarrhea prevalence.	23		Probably yes	Probably no	Probably no	No	No information	Probably yes	No information	Some concerns
	6	Prevalence of intestinal parasitic infections and their associated risk factors among preschool and school children in Egypt	https://dx.doi.org/10.1371/journal.pone.0258037	2	s study aimed to evaluate prevalence and risk factors associated with IPIs among preschool and school children in Egypt.	2	conducted on 996 randomly selected preschool and school-aged children in Gharbia governorate during January to April 2018.	YES	2	administered to all parents/custodians of selected children. The questionnaire included information about sociodemographic characteristics, high risk practices, and other predictors related to zoonotic transmission	2	Stool specimens were examined for the presence of the parasite by direct smear and the formol-ether concentration methods.	1	confounding variables were not specifically disclosed however identifiable within the questionnaire. Ie washing hands, washing vegetables, education level…)	2	identifiable within the questionnaire. Ie washing hands, washing vegetables, education level…)	1	The study conducted over 4 month ended without need for further followup	0	the study did not allow for seasonable variability	2	The risk ratio (RR) is approximately 0.85, meaning that the risk of testing positive for intestinal parasites is 15% lower in the hand-washing cohort compared to the no-hand-washing cohort. In general, highest IPIs prevalence rates were recorded among children preschool age children (76.9%)	2	Washing hands after Toilet OR=1.4 (95% CI 1.1-1.9, P 0.01), Washing hands after soil contact OR=1.3 (95% CI 1-1.7, P 0.05), Washing hands before eating OR+1.4 (95% CI 1.1-1.8, P <0.01)	2	The data appears well presented and easy to evaluate.	2	The age group is similar and reflects the focused intervention	2	Referenced articles have found similar results	2	The study identifies multiple variables that with target intervention may reduce the prevelence of IPIs in Egyptian children. These concepts are easily transferable to other paediatric populations.	24		Probably yes	No	Probably no	No	No information	No	No information	Low–Some concerns
	7	Within and between classroom transmission patterns of seasonal influenza among primary school students in Matsumoto city, Japan	https://dx.doi.org/10.1073/pnas.2112605118	2	Schools play a central role in the transmission of many respiratory infections. Heterogeneous social contact patterns associated with the social structures of schools (i.e., classes/grades) are likely to influence the within-school transmission dynamics, but data-driven evidence on fine-scale transmission patterns between students has been limited.	2	analyzed a detailed dataset of seasonal influenza incidence in 29 primary schools in Matsumoto city, Japan	YES	2	participants were asked to fill out a questionnaire when they were back from the suspension of attendance due to diagnosed influenza	2	diagnosed influenza and at least 95% of them were noticed of type A influenza (indicating that they were laboratory-confirmed)	2	transmission in and out of school environment was considered	2	used individual profiles (sex, school, grade, class, household composition), onset dates, influenza episodes of household members, and precaution measures students engaged in (vaccine, mask, hand washing) in the subsequent analysis.	2	The study collected data over an entire influenza season permitting reoccurrence of infection surveillance.	2	5 months encompassing an entire influenza season	2	increased susceptibility linked to handwashing (1.54; CI 1.36 to 1.75), inconsistent with existing findings, despite adjusting for exposure to minimize confounding. The Matsumoto dataset similarly reported a higher odds ratio (1.4; CI 1.27 to 1.64), possibly due to students congregating in communal handwashing areas at school	2	increased susceptibility linked to handwashing (1.54; CI 1.36 to 1.75)	2	The data appears well presented and easy to evaluate.	2	The age group is similar and reflects the focused intervention	1	The finding contradicts common evidence, however, The Matsumoto dataset similarly reported a higher odds ratio (1.4; CI 1.27 to 1.64), possibly due to students congregating in communal handwashing areas at school	2	Although the study was not in favour of hand hygiene, it opens the discussion to communal vs individual hand hygiene methods.	27		Probably no	No	Probably no	No	No information	No	No information	Some concerns
	8	Hand hygiene and water quality assessment in schools of Muthanna province, Southern Iraq	https://dx.doi.org/10.3855/jidc.17264	2	aims to evaluate the level of students’ hand hygiene, and the quality of municipal (MW) and drinking water (DW) in some schools of Al-Muthanna Province, Iraq	2	In each school, the students were divided into two groups: five students in the control group to collect five HSs before school entry	YES	2	In each school, five students in the control group provided hand swabs (HSs) before school entry, while five students in the experimental group provided HSs before and after handwashing at 2 different times	2	all swabs were treated equally and test in the same conditions.	1	confounding was not specified however, it possibly was accounted for using the school as a controlled environment.	1	confounding was not specified however, it possibly was accounted for using the school as a controlled environment.	1	The study ended without need for further followup	2	follow up was enough to account for the second sample test of the students later in the school day.	2	Among male students in the experimental group, hand contamination decreased significantly from 31% to 25.4% (difference: 5.6%, 95% CI 1–11.1, p = 0.048). Female students showed a greater reduction, with contamination dropping from 23.3% to 8.6% (difference: 14.7%, 95% CI 8.4–21, p < 0.001). Hand hygiene levels dropped by 2.5-fold within a few hours after school entry compared to early-morning lev…	2	31% to 25.4% (difference: 5.6%, 95% CI 1–11.1, p = 0.048)	2	the evidence supports strong association	2	The age group is similar and reflects the focused intervention	2	Referenced articles have found similar results	2	The study demonstrates that 1) hand hygiene reduces bacterial load, and 2) bacterial load increases throughout the school day suggesting insufficient hand hygiene practices.	25		Probably yes	No	Probably no	No	No information	No	No information	Low–Some concerns
	9	Deployment of a Smart Handwashing Station in a School Setting During the COVID-19 Pandemic: Field Study	http://publichealth.jmir.org/2020/4/e22305/	2	The primary aim of this study is to field test a prototype smart handwashing station deployed in a school setting during the COVID-19 pandemic	1	Single school and unclear why chosen.	YES	2	The handwashing station had an automated counter	1	it was assumed that no infection occurred however testing was not conducted on all participants	0	not addressed	0	not addressed	2	The study conducted over 10 days ended without need for further followup	1	A longer study may have been more appropriate. As an infection was not registered, the effect on transmission cannot be observed.	2	The handwashing station was used 1138 times during the field test and there was no COVID-19 transmission at the school during the testing	0	no range or CI	0	the results are more descriptive of the equipment rather than the intervention success	2	The age group is similar and reflects the focused intervention	1	similar to other evidence however the sample is from a single school location so less generalisable.	1	As an infection was not registered, the effect on transmission cannot be observed.	15		Probably no	Probably yes	Probably yes	No	No information	Probably yes	No information	Some concerns
	10	Hand hygiene education, an underutilized tool in preventing emerging, re-emerging infectious diseases and seasonal epidemics	https://dx.doi.org/10.1016/j.ijid.2018.11.209	2	A common thread among most emerging infectious diseases is Hand Hygiene. We created a fun scientific experiment with second and third grade students to see if education and intervention will bring about a positive behavioral change that will subsequently decrease the rate of illness during peak influenza and norovirus season.	1	Single school and unclear why chosen.	YES	1	the methods are unclear	1	the methods are unclear	0	not addressed	0	not addressed	2	followup at 30-days	2	Adequate to determine intervention impact on absences	2	There was a 71% decrease in incidence of illness related absences 30 days after the hand hygiene intervention	0	no range or CI	1	the evidence suggests an association however there is to little data to ensure credibility	2	The age group is similar and reflects the focused intervention	1	similar to other evidence however the sample is from a single school location so less generalisable.	1	Despite the strong association, the sample is from a single school location so less generalisable.	16		Probably yes	Probably yes	Probably yes	Yes	No information	Probably yes	No information	High risk
	11	Quantifying the Effect of Hand Wash Duration, Soap Use, Ground Beef Debris, and Drying Methods on the Removal of Enterobacter aerogenes on Hands	https://doi.org/10.4315/0362-028X.JFP-14-245	2	Hand washing is recognized as a crucial step in preventing foodborne disease transmission by mitigating cross-contamination among hands, surfaces, and foods. This research was undertaken to establish the importance of several keys factors (soap, soil, time, and drying method) in reducing microorganisms during hand washing.	1	Twenty volunteers from single location	YES	2	Several hand washing scenarios were studied in this experiment. Each experiment consisted of 20 replicates, each from a different individual.	2	The glove juice method has been used in previous studies to determine the bacterial concentration on volunteers’ hands and has proven to be reproducible	1	sample methods limit any confounding or contamination. Samples were assessed at the same location with the same techneques.	2	Samples were assessed at the same location with the same techneques.	1	The study ended without need for further followup	0	the study did not allow for variability of staff or location	1	When there was no debris on the hands, there was no significant difference between washing with and without soap for 20 s (P < 0.05)	0	no range or CI	1	the evidence suggests an association however there is to little data to ensure credibility	0	Population above the targeted age group and for food workers	1	contradicts other studies and the sample is from a single location so less generalisable.	0	As the setting is not in a school the implications are less noticeable.	14		Probably no	No	Probably no	No	No information	No	No information	Low risk
	12	Identifying gaps in hand hygiene practice to support tailored target audience messaging in Soweto: A cross-sectional community survey	https://doi.org/10.4102/sajid.v37i1.339	2	Improving hand hygiene practices in the community requires an understanding of the socio-behavioural context. This cross-sectional community survey in Soweto identified gaps in hand hygiene, which can inform appropriate messaging at the community level.	2	500 households were randomly selected from four of the Soweto HDSS clusters	YES	2	Fieldworkers visited selected households and explained the study to an adult (≥ 18 years of age) representative of the household. Written informed consent was obtained and respondents were interviewed by fieldworkers, in the preferred language of the respondent.	2	Data were specified as three-level, complex survey data to account for the cluster design of the study.	1	reporting bias as participants to self-assess diarrhea and recall bias of frequency.	1	This study may have been subject to response bias because of reliance on respondents to answer questions accurately rather than through observation. The importance of drying hands after washing could not be analysed as these data were not collected during the survey.	1	The study ended without need for further followup	0	the study did not allow for seasonal variability	2	The odds of at least one diarrhoeal episode in the past two weeks were higher for households reporting inadequate hand hygiene	2	OR = 1.86, 95% CI: 1.09–3.17	2	The data appears well presented and easy to evaluate.	0	Population above targeted age group	2	Referenced articles have found similar results	1	The study identifies multiple variables that influence hand hygiene practice, however, these concepts are applicable to the whole population rather than paediatrics.	20		Probably yes	Probably yes	Probably yes	No	No information	Probably yes	No information	Some concerns
	13	Bacteriological profile and perception on hand hygiene in school-going Children	https://doi.org/10.4103/JLP.JLP_113_18	2	Schoolchildren tend to acquire most of the infections by not following the protocol of frequent handwashing which leads to frequent illnesses and absenteeism from school on a regular basis. A cross-sectional study was conducted by means of collecting hand swabs from 133 schoolchildren to estimate the extent of germs present. Furthermore, student's perception on hand hygiene was assessed by means …	1	Single school and unclear why chosen.	YES	2	Perception about hand hygiene among school-going children was assessed by questionnaire devised in accordance with the WHO's guidelines in assessing the hand hygiene practices.	2	Hand swabs were collected and details regarding hand hygiene were entered in structured questionnaire. Hand swabs were taken from all the included students which showed the growth of potential pathogens.	1	sample methods limit any confounding or contamination. Samples were assessed at the same location with the same techneques.	2	Samples were assessed at the same location with the same techneques.	1	The study ended without need for further followup	0	the study did not allow for seasonal variability	2	Although frequent handwashing was observed by the schoolchildren, they hardly used soap for washing hands. Nonavailability of soap at the washing station and in the toilets was the reason for the contaminated hands among the schoolchildren.	1	limited range and CI for variables. Nill RR association	1	the evidence suggests an association however there is to little data to ensure credibility	2	The age group is similar and reflects the focused intervention	2	Referenced articles have found similar results	2	Education should be inculcated from a young age which will motivate schoolchildren to continue hand hygiene practice into their adulthood also.	21		Probably yes	No	Probably yes	No	No information	No	No information	Some concerns
	14	Washing Hands according to the WHO Guideline since the COVID-19 Outbreak in the Context of Medical Undergraduates at a Tertiary Care Center: A Descriptive Cross-sectional Study	https://doi.org/10.31729/jnma.5259	1	This study aims to find the acquaintance of medical undergraduates with the guidelines and to find out if they have started implementing these guidelines since the corona-virus outbreak.	1	Single Tertiary Care Center and unclear why chosen.	NO	0		0		0		0		0		0		0		0		0		0	Population above targeted age group	0		0		2		Probably yes	Probably yes	Probably yes	No	No information	Probably yes	No information	Some concerns
	15	Assessment of diarrheal rates in a population of children in the Indian Himalayas: A student initiative	https://doi.org/10.1016/j.aogh.2015.02.1013	2	Following a needs assessment identifying gastrointestinal diseases as a major health concern, sustainable programs were implemented at a local boarding school (Munsel-Ling School) in 2006 by the University of British Columbia (UBC), however, the long term impact of sanitation interventions in the community have not been rigorously addressed.	2	Students 6-18 years of age at the school were recruited if they were participating in the annual health screens	YES	2	students completed a standardized survey that evaluated hand washing practices, helminthic infections and drinking water sources (independent variables). The survey also included the modified Bristol Stool Scale for Children to identify children with diarrhea and dysentery (dependent variables).	2	students reported episodes of diarrhea within the past 14 days using the modified Bristol Stool Scale for Children and WHO definitions and 17.4% reported dysentery. P	0	not addressed	2	not addressed	2	followup at 30-days	1	Adequate to determine diarrheal rates	2	Handwashing before meals and toileting decreased diarrheal diseases risk by 78.3% but is not predictive for dysentery.	0	no range or CI	1	the evidence suggests an association however there is to little data to ensure credibility	2	The age group is similar and reflects the focused intervention	1	similar to other evidence however the sample is from a single school location so less generalisable.	2	Despite the strong association, the sample is from a single school location so less generalisable.	21		Probably yes	Probably yes	Probably yes	No	No information	Probably yes	No information	Some concerns
	16	Knowledge about Hand Hygiene and Related Infectious Disease Awareness among Primary School Children in Germany	https://dx.doi.org/10.3390/children9020190	2	Hand hygiene is a cornerstone of infection prevention. However, few data are available for school children on their knowledge of infectious diseases and their prevention. The aim of the study was to develop and apply a standardized questionnaire for children when visiting primary schools to survey their knowledge about infectious diseases, pathogen transmission and prevention measures.	2	Enrolling thirteen German primary schools, 493 questionnaires for grade three primary school children were included for further analyses, comprising 257 (52.1%) girls and 236 (47.9%) boys with an age range of 8–11 years. Out of 489 children, 91.2% participants indicated that they knew about human-to-human transmissible diseases.	YES	2	The questionnaire was divided into two parts: (i) knowledge about hand hygiene and (ii) health maintenance and health protection. The last page of the questionnaire was reserved for the collection of demographic data.	2	The final questionnaire contained sixteen questions partially divided into sub-questions. The (sub-)questions were open (n = 1), half-open (n = 5) and closed (n = 15).	2	Data collection was guided step by step in each case by the same study advisor (a trained teacher)	2	Processing of the questionnaire by the school children was timed for one school lesson (45 min). Data collection was guided step by step in each case by the same study advisor (a trained teacher). Briefly, the questionnaire was projected on the wall using an overhead projector or a white board, respectively, so that the school children could read along and know which question was to be answered. …	2	The study conducted over 5 weeks ended without need for further followup	2	Adequate to collect reliable data under the same conditions.	2	Slightly less than half of school children (48.0%) reported washing their hands at school before eating, with 23.7% doing so always and 24.3% often. Despite being taught this habit in daycare, about half fail to practice it regularly at school.	0	no range or CI	1	the evidence suggests an association however not having the confidence ranges decreases credibility	2	The age group is similar and reflects the focused intervention	2	Referenced articles have found similar results	2	Despite being taught this habit in daycare, about half fail to practice it regularly at school. This highlights a need for continued reinforcement of learning throughout schooling groups.	25		Probably yes	Probably yes	Probably no	No	No information	Probably yes	No information	Low–Some concerns
	17	Promotion of Influenza Prevention Beliefs and Behaviors through Primary School Science Education	https://doi.org/10.4172/2161-0711.1000444	2	School-based campaigns to improve student health have demonstrated short-term success across various health topics. However, evidence of the effectiveness of programs in promoting healthy beliefs and behaviors is limited. We hypothesized that educational curricula teaching the science behind health promotion would increase student knowledge, beliefs and adherence to healthy behaviors, in this cas…	2	randomization of schools was not possible due to requirements for instructional equity and transparent partnerships. Teachers and students in the 3rd and 4th grades (8-10 years old) were chosen due to the alignment of state science standards at these ages with infectious disease topics.	YES	2	4-6 week Influenza Prevention Prescription Education, in addition to automated soap and sanitizer dispensers equipped with sensors logging every individual HH event to measure changes pre/post curricula.	2	understanding of influenza prevention related to hand washing and vaccination, and hand hygiene frequency pre/post intervention.	1	confounding variables such as practices outside of the school environment were not assessed.	1	confounding was not specified however, it possibly was accounted for using the school as a controlled environment.	2	2 successive school years	2	Adequate to collect reliable data under the same conditions.	2	Talking drawings showed improved understanding of influenza prevention for handwashing (43% to 77%) and vaccination (5% to 38%). Surveys of 566 students (n=1024) revealed strong baseline hygiene attitudes, while automated monitoring estimated median soap compliance at 63% and hand sanitizer use (0.04 to 0.24 uses per student per day) but found no significant changes pre- and post-IPPE.	2	significant p values	2	The data appears well presented and easy to evaluate.	2	The age group is similar and reflects the focused intervention	2	Referenced articles have found similar results	2	Although objective measures are ideal, installing and supporting automated soap dispensers within public schools may not be feasible in all settings. However, refinement of HH monitoring technology may offer the most reliable way to measure compliance in non-pharmaceutical interventions.	26		Probably no	Probably yes	Probably yes	Yes	No information	Probably yes	No information	High risk
	18	Modelling the effects of intervention measures in reducing the risk of norovirus transmission in preschool settings	https://dx.doi.org/10.1371/journal.pone.0314586	2	Singapore has seen an increase in norovirus outbreaks in preschools from 2019 to 2022 primarily due to person-to-person transmission. This study describes the use of compartmental susceptible-exposed-infectious-recovered (SEIR) modelling to simulate the spread of norovirus among preschool children in a classroom setting.	0	simulation	NO	0		0		0		0		0		0		0		0		0		0		0		0		2		Probably no	N/A	Probably no	Yes	No information	No	No information	Low–Some concerns
	19	Behavioral changes of preventive activities of influenza among children in satellite cities of a metropolitan area of Tokyo, Japan, by the COVID-19 pandemic	https://dx.doi.org/10.1186/s12889-023-15606-x	1	In children in a metropolitan area of Tokyo, Japan, behavioral change and influenza infection associated with the frequency of nonpharmaceutical interventions (NPI) was assessed from the 2018–2019 season (Preseason) and the 2020–2021 season (coronavirus disease 2019 [COVID-19] season).	2	conducted an annual survey among children attending preschool, elementary school, and junior high school, and their parents in the Toda and Warabi cities, Saitama, Japan.	YES	2	The χ 2 test was used to compare the preventive activities (nothing; hand washing only; face mask wearing only; vaccination against influenza only; hand washing and face mask wearing; hand washing and vaccination; face mask wearing and vaccination against influenza; and hand washing, face mask wearing, and vaccination against influenza) in the Preseason with those during the COVID-19 season.	2	In this analysis, each influenza season was defined as starting in October of the current year and ending in March of the succeeding year. For instance, the COVID-19 season (2020–2021) began in October 2020 and ended in March 2021.	2	This study controlled the potentially confounding roles of school (preschool, elementary school, and junior high school), gender (male/female), siblings (yes/no), underlying diseases (yes/no), and vaccination (yes/no) in the model.	2	This study controlled the potentially confounding roles of school (preschool, elementary school, and junior high school), gender (male/female), siblings (yes/no), underlying diseases (yes/no), and vaccination (yes/no) in the model.	2	The study collected data over 2 entire influenza seasons permitting reoccurrence of infection surveillance.	2	2018–2019 season (Preseason) and the 2020–2021 season (coronavirus disease 2019 [COVID-19] season)	1	hand washing alone was associated with a greater risk of influenza infection	2	The preventive effect of each measure alone was vulnerable; among children who washed hands only and wore face masks only, the AOR for frequently was 1.36 (95% CI, 1.20–1.54; P < 0.001), 0.87 (95% CI, 0.68–1.10; P = 0.256), respectively.	2	The data appears well presented and easy to evaluate.	2	The age group is similar and reflects the focused intervention	2	Similar evidence has found an increase in the risk of infection relative to increased hand hygiene	2	The findings of the current study may be used to support recommendations for preventing common influenza and COVID-19 among children.	26		Probably no	Probably yes	Probably no	No	No information	Probably yes	No information	Some concerns
	20	Can Flu-Like Absenteeism in Kindergartens Be Reduced Through Hand Hygiene Training for Both Parents and Their Kindergarteners?	https://dx.doi.org/10.1177/2150132719901209	2	The aim of our study was to investigate if there was any correlation between the flu infection among parents and their kindergarteners and ascertain the effectiveness of using hand hygiene interventions in kindergartens to lower kindergarteners’ absenteeism attributable to seasonal flu.	2	Fifteen kindergartens were randomly selected from the kindergarten lists in different districts displayed on the Hong Kong government website. From these 15 kindergartens, parents and their kindergarteners were then randomly selected to participate in our hand hygiene program.	YES	2	the WHO hand hygiene checklist was used to ensure sufficient coverage of the objectives. All kindergarteners attended 45-minute session for 4 weeks, while their parents attended a separate session lasting 1 hour.	2	Parents monitored their kindergartners on a daily basis for any flu symptoms and kindergartens monitored their school attendance.	2	The questionnaire was validated. The scale-level content validity index was 0.86, and hence content validity was established. Limiting confounding of results.	2	The scale-level content validity index was 0.86, and hence content validity was established. Limiting confounding of results.	2	study period of 3 months	2	Adequate to determine intervention impact on absences over a flu season.	2	the kindergarteners’ absence rates in all participating kindergartens owing to flu decreased from 21.5% to 12% of the study period in 3 months.	2	There was a significant difference over the 3 months with F(2, 58) = 34.65, P < .001.	2	The data appears well presented and easy to evaluate.	2	The age group is similar and reflects the focused intervention	2	Referenced articles have found similar results	2	findings in this study supported that strong parent-child bonding, improved knowledge and skills of both parents and kindergarteners on hand hygiene helped reduce kindergarteners’ absenteeism due to flu-like signs.	28		Probably no	Probably yes	Probably yes	Yes	No information	Probably yes	No information	Some concerns
	21	A program to improve the hand hygiene compliance of Hong Kong preschoolers with an insight into their absenteeism	https://dx.doi.org/10.1016/j.ajic.2018.11.014	2	The aim of this study was to evaluate whether hand hygiene compliance training of preschoolers in Hong Kong improves their hand hygiene knowledge and performance, and whether the training reduces their absenteeism resulting from influenza symptoms.	2	Letters were sent to the principals of 15 kindergartens in Hong Kong to invite their preschool (K3) students to participate. The target participants were preschoolers aged 5-6 years.	YES	2	The structured hand hygiene program was designed based on WHO and the Centers for Disease Control and Prevention guidelines by our research team.	2	All preschooler absences were recorded by school administrative staff for 3 consecutive months	1	confounding variables were not specifically disclosed however influenza symptoms were recorded at time of absences to ensure relation.	2	The questionnaire was used to assess the hand hygiene knowledge of the preschoolers. A panel of 3 experts affirmed its content validity. A test-retest reliability was obtained by inviting 5 kindergarten teachers and kindergarteners who were not involved in this study to complete the questionnaires. The scale-level content validity index was calculated to be 0.86, and content validity was establis…	2	study period of 3 months	2	Adequate to determine intervention impact on absences over a flu season.	2	Significant improvements were observed in hand hygiene knowledge, performance (P < .05), and influenza-related absence rates, which decreased before (31%), during (30%), and after (25%) the program.	1	there was no significant correlation between hand hygiene compliance and absenteeism of the preschoolers.	2	The data appears well presented and easy to evaluate.	2	The age group is similar and reflects the focused intervention	2	Evidence in similar studies have likewise found no benefit regarding absenteeism.	2	The participants in our study demonstrated an improvement in their hand hygiene routine markedly after receiving 4 sessions of the training, and they paid better attention to washing those frequently missed hand areas in the 7-step hand hygiene technique.	26		Probably no	Probably yes	Probably yes	Yes	No information	Probably yes	No information	Some concerns
	22	Comprehensive assessment of handwashing and faecal contamination among elementary school children in an urban slum of Indonesia	https://dx.doi.org/10.1111/tmi.13279	2	This study aimed to evaluate faecal contamination on the hands of children and to find factors related to faecal contamination from handwashing techniques, HWWS, knowledge and awareness of water, sanitation, and hygiene (WASH), and a comprehensive WASH index.	2	two elementary schools with 169 children in a densely populated area of Bandung, Indonesia.	YES	2	The survey involved handwashing observation using a checklist, hand bacteria sampling and questionnaires.	2	To evaluate the handwashing techniques of children, a checklist (10 steps) was used. Enumerators used a wiping kit which contained a cotton swab and 10 ml of sterile phosphate buffered saline (PBS) in a test tube. The score of handwashing technique, HWWS, and knowledge and awareness of WASH were converted into full scales of 10 points each. The total score was obtained by adding the score of the …	1	confounding variables were not specifically disclosed	1	Differences in handwashing technique were found between 2nd and 4th graders, but it is unclear when the change in technique occurs since only 2nd, 4th, and 6th graders were sampled. While a relationship between E. coli count and the WASH index was observed, knowledge and awareness of WASH were not associated with E. coli levels, possibly due to the simplicity of the questionnaire and the high-lev…	1	The study conducted over 2 months ended without need for further followup	0	the study did not allow for seasonable variability	2	Most children (98.7%) had faecal contamination. Girls had significantly fewer Escherichia coli than boys (P < 0.05). Ability in handwashing techniques, HWWS, and knowledge and awareness of WASH were poor in the lower grades. Escherichia coli counts were negatively correlated with handwashing technique (r = −0.171, P < 0.05), HWWS (r = −0.225, P < 0.01) and the WASH index (r = −0.205, P < 0.05)	2	Escherichia coli counts were negatively correlated with handwashing technique (r = −0.171, P < 0.05), HWWS (r = −0.225, P < 0.01) and the WASH index (r = −0.205, P < 0.05)	2	The data appears well presented and easy to evaluate.	2	The age group is similar and reflects the focused intervention	2	Referenced articles have found similar results	2	The study revealed that almost all children from the study site had faecal contamination on their hands. However, proper handwashing techniques and HWWS at appropriate times can reduce faecal contamination.	23		Probably yes	No	Probably no	No	No information	No	No information	Low–Some concerns
	23	Hygiene practices and faecal contamination of the hands of children attending primary school in Mauritius	https://dx.doi.org/10.1093/inthealth/ihu080	2	An increasing prevalence of paediatric infections have been associated with poor levels of hygienic practices. This study aimed at investigating the level of hygiene practices among 200 school children aged 6–10 years.	2	Two primary schools were randomly chosen and a random sample of 200 children was enrolled for this study.	YES	2	a questionnaire designed to gather information on hygienic practices among the children attending primary schools and the second part consisted of hand sampling and laboratory investigations.	2	At the end of the day, when the children were leaving school to go back to their homes, a cotton swab moistened with sterile 0.9% saline was rolled on the palm and fingers of the dominant hand of each participant. All samples were stored overnight at 4°C before processing. Under aseptic conditions, the specimens were streaked on blood agar, MacConkey agar and Deoxycholate citrate agar. After an i…	1	confounding was not specified however, it possibly was accounted for using the school as a controlled environment.	1	confounding was not specified however, it possibly was accounted for using the school as a controlled environment. The result of the hygiene practices section is dependent on the accurate responses of the children. Participants might over-report their practices or get influenced by the presence of their parents during the interview or the answers given by their friends.	1	The study ended without need for further followup	0	the study did not allow for seasonable variability	2	Children aged 9–10 were more likely to wash hands before eating (OR=2.0; p<0.05), while those aged 6–8 had higher rates of oral-digital habits (OR=2.5; p<0.05) and less frequent post-toilet handwashing. Washing with water only was associated with higher bacterial growth (OR=5.9; p<0.05), especially among younger children.	2	Children aged 9–10 were more likely to wash their hands before eating (OR=2.0; p<0.05), Washing with water only was associated with higher bacterial growth (OR=5.9; p<0.05)	2	The data appears well presented and easy to evaluate.	2	The age group is similar and reflects the focused intervention	2	Referenced articles have found similar results	2	The study demonstrates that the level of hygiene practices was lower among children aged 6–8 years than those who were 9–10 years. Implementation of hygiene practices were limited by factors such as non-availability of soap in toilets at school and lack of commitment from all parties concerned including the children, family members and school personnel. The school curriculum could be amended to a…	23		Probably yes	Probably yes	Probably yes	No	No information	No	No information	Some concerns
	24	The Healthy Workplace Project: Reduced Viral Exposure in an Office Setting	https://doi.org/10.1080/19338244.2015.1058234	2	This study assessed whether implementation of the Healthy Workplace Project (HWP) (providing hand sanitizers, disinfecting wipes, facial tissues, and use instructions) would reduce viral loads in an office setting of approximately 80 employees after seeding fomites and the hands of volunteer participants with an MS-2 phage tracer.	1	80 active employees. Volentary, from a single office building	NO	0		0		0		0		0		0		0		0		0		0	Population above targeted age group and in office setting	0		0		3		Probably no	No	Probably no	Yes	No information	No	No information	Low risk
	25	Adolescents' health literacy, health protective measures, and health-related quality of life during the Covid-19 pandemic	https://doi.org/10.1371/journal.pone.0238161	2	First, to describe adolescents’ health information sources and knowledge, health literacy (HL), health protective measures, and health-related quality of life (HRQoL) during the initial phase of the Covid-19 pandemic in Norway. Second, to investigate the association between HL and the knowledge and behavior relevant for preventing spread of the virus. Third, to explore variables associated with H…	1	The participants were recruited using snowball sampling. A link to an electronic survey was shared through the researchers’ network and social media platforms (Facebook and Twitter), via email to employees at the researcher’s faculties, via email to headmasters of junior high schools in municipalities across two counties, and by an influencer (Snapchat) who is also a public health nurse. The requ…	YES	2	participants reported on their health information sources, health literacy, handwashing knowledge and behavior, number of social interactions, and health-related quality of life	2	knowledge and adherence to the health authorities’ guidelines	1	Access to the survey began 3.5 weeks into the Norwegian lockdown meaning access to health information would favour digital platforms, especially social media.	1	As the lockdown was in effect, information sources are more likely to be digital rather than face to face	1	Access to the survey began 3.5 weeks into the Norwegian lockdown and remained open for the subsequent two weeks (weeks 15 and 16 of 2020).	1	Access to the survey began 3.5 weeks into the Norwegian lockdown and remained open for the subsequent two weeks (weeks 15 and 16 of 2020).	2	health literacy and handwashing knowledge and health literacy and handwashing behaviour were significantly associated.	2	General HL was statistically associated with handwashing knowledge (0.14; 95% CI [.15:.21]) and handwashing behavior (0.18; 95% CI [.15:.21])	2	The data appears well presented and easy to evaluate.	2	The age group is similar and reflects the focused intervention	2	Referenced articles have found similar results	2	The present study is among the first to describe health information sources and knowledge, health literacy, health protective measures, and HRQoL among adolescents during the Covid-19 pandemic. The participating adolescents appeared to be highly literate and motivated to follow the health authorities’ guidelines.	23		Probably yes	Probably yes	Probably no	No	No information	Probably yes	No information	Some concerns
	26	Prevalence and associated risk factors of Entamoeba histolytica infection among school children from three primary schools in Arsi Town, West Zone, Ethiopia	https://dx.doi.org/10.1007/s12639-022-01495-1	2	the present investigation was aimed to assess the prevalence rate and associated factors of E. histolytica among schoolchildren in Arsi Town, West Zone, Oromia Regional State, Ethiopia.	2	334 students were selected from three governmental elementary schools in the west zone using a systematic sampling method.	YES	2	A structured questionnaire was adopted to identify environmental, socio-demographic, and behavioral factors.	2	Microscopically positive samples for E. histolytica cysts were further characterised using an E. histolytica II antigen detection kit.	1	confounding variables were not specifically disclosed however identifiable within the questionnaire. Ie environmental, socio-demographic, and behavioral factors.	1	confounding variables were not specifically disclosed however identifiable within the questionnaire. Ie environmental, socio-demographic, and behavioral factors.	2	study period of 3 months	2	study period of 3 months allowing sufficient sampling	2	The overall prevalence of E. histolytica was 19.8%. Hand washing habits before eating [AOR=0.32; 95% CI (0.12, 0.84)], hand washing habits after defecation [AOR=0.396; 95% CI (0.165, 0.946)], and ameba awareness [AOR=0.35; 95% CI (0.142, 0.889)] were factors associated with parasite prevalence.	2	Hand washing habits before eating [AOR=0.32; 95% CI (0.12, 0.84)], hand washing habits after defecation [AOR=0.396; 95% CI (0.165, 0.946)], and ameba awareness [AOR=0.35; 95% CI (0.142, 0.889)] were factors associated with parasite prevalence.	2	The data appears well presented and easy to evaluate.	2	The age group is similar and reflects the focused intervention	2	Referenced articles have found similar results	2	The present study could help the government to hit the infected areas; improve sanitation to reduce the level of transmission of E. histolytica with effective control measures in, these rural community,	26		Probably yes	No	Probably no	No	No information	No	No information	Low–Some concerns
	27	Prevention of respiratory tract infections: Situation in 12 private day care centers in the city of Buenos Aires	https://dx.doi.org/10.5546/aap.2015.eng.205	2	To describe the availability of adequate supplies or building facilities, staff habits, behaviors and training, and the existence and enforcement of official guidelines or institutional standards regarding the prevention of respiratory tract infections in day care centers for infants in the city of Buenos Aires.	2	The city was divided into 12 geographic areas. A list of day care centers with definitive registration at the Private Management Education Board was obtained.12 Day care centers were classified per area and ordered alphabetically. Each center was contacted by phone, following the order within each area. A maximum of 3 calls were made, one per week, to each day care center before calling the follo…	YES	2	The person responsible of the day care center (or representative) was subjected to a semistructured interview. The data collection form for the interviews was designed by the authors, reviewed by a specialist in qualitative research, and adjusted through pilot interviews with day care center coordinators and directors. A three-hour observation session held in a room attended by children under two…	2	Through the interview and the observation session, information was obtained on the following actions (Annexes 1 and 2): • Hand washing practices (staff and children; guidelines established to this end, availability of items and correct development of the procedure). • Clearance of nasal secretions. • Hygienic practices (procedure and frequency). • Changing of diapers (since it is a relevant marke…	2	Although minimal, some observational data might have been missed if only one assessor was on site.	2	All visits were by the authors.	2	A confidential written report addressed to each institution’s directors was prepared after each visit, describing the diagnosis of the situation and providing suggestions to implement a corrective action plan. After the interview and the observation session, a workshop on respiratory tract infections prevention was developed with all the staff of each of the day care centers.	2	Follow-up enhanced the knowledge and importance of hand hygiene to staff.	2	8 of the 12 centers had the necessary infrastructure and items, hand washing was uncommon and the technique used was incorrect	0	no range or CI	1	the evidence suggests an association however not having the confidence ranges decreases credibility	2	The age group is similar and reflects the focused intervention	2	Referenced articles have found similar results	2	The information collected during this study does not show that participating day care centers are positioned as health-promoting entities. This needs to be reviewed as safe hygiene practices are a fundamental aspect of child development.	25		Probably yes	Probably yes	Probably yes	No	No information	Probably yes	No information	Some concerns
	28	Sustainability of a well-established hand hygiene program during the coronavirus disease 2019 (COVID-19) pandemic	https://doi.org/10.1017/ash.2022.13	2	evaluations of hand hygiene in hospital settings during COVID-19 have focused on automated monitoring systems which collect compliance data through badge readers and/or dispenser use, eliminating the need for staff to perform traditional hand hygiene observations.	1	Single medical center and unclear why chosen.	NO	0		0		0		0		0		0		0		0		0		0	Population above targeted age group and in hospital setting	0		0		3		Probably no	No	Probably yes	Yes	No information	No	No information	Low risk
	29	Influenza Vaccine Uptake, Hand Hygiene Practices, and Perceived Barriers in Decision Making: A Mixed Methods Approach	https://doi.org/10.1177/2165079916657107	1	The annual costs of influenza are in the billions of dollars, with employers bearing substantial burdens. Yet, influenza vaccine uptake is sub-optimal.	1	A random survey was administered to employees at a Midwestern public university using mixed quantitative and qualitative methods to identify the rate, characteristics, and barriers of self-reported flu vaccine uptake during March-April of 2012.	NO	0		0		0		0		0		0		0		0		0		0	Population above targeted age group and in public university setting	0		0		2		Probably yes	Probably yes	Probably yes	No	No information	Probably yes	No information	Some concerns
	30	Impact of an Alcohol-Based Hand Sanitizer Intervention on the Spread of Viruses in Homes	https://dx.doi.org/10.1007/s12560-014-9141-9	2	The objectives of this study were to determine the movement of a virus throughout a household and the impact of an alcohol-based hand sanitizer (ABHS) on reducing the movement and exposure of the virus to household members.	2	seven households with families having at least two children in the age range of 2–18 living in the home were selected randomly from a pool of available houses that were recruited.	YES	2	The hands of one adult family member in each home were contaminated with 1 × 108 MS-2 bacteriophage. Families in all the selected houses were given 354 ml bottles of alcohol-based hand sanitizer to use 3 times daily.	2	The hands of the same adult family member in each home were contaminated with 1 × 108 of MS-2 bacteriophage for both study phases. Eight hours after the adult hand was contaminated, the fingers (all 10 with a sponge stick) of each family member and fomites were sampled.	2	Transmission may be subject to house layout, parental roles, and family behaviours.	2	Controlled environment with similar family characteristics.	1	The study ended without need for further followup	0	no follow-up was conducted after the study.	1	The highest average virus concentrations for fomites were found in the kitchen and living room areas, as well as on cell phones. Reduction in virus on hands (inoculated and non-inoculated) and fomites with use of the ABHS was statistically significant (p < 0.0005)	0	no range or CI	0	the evidence suggests an association however not having the confidence ranges decreases credibility	1	The age group is similar however in a household setting	2	Referenced articles have found similar results	1	The results of this study demonstrate that the use of an ABHS can greatly reduce the exposure of family members to viruses in the household. The information generated in this study will be useful to validate models for the spread of viruses within households.	18		Probably no	No	Probably no	Yes	No information	No	No information	Low risk
	31	Impact of a school-based water, sanitation and hygiene program on diarrhea, respiratory infections and absenteeism: A longitudinal evaluation	https://doi.org/10.4269/ajtmh.15-0757	2	We conducted a matched–control trial in Mali to assess the effectiveness of a comprehensive school-based water, sanitation, and hygiene (WASH) intervention on pupil absence, diarrhea, and respiratory infections.	2	Beneficiary schools (N = 100) were selected for the evaluation from DCIM program records and matched with 100 comparison schools with similar enrollment size and WASH characteristics within the same educational districts.	YES	2	using the standard school-based water, sanitation, and hygiene (WASH) intervention	2	Data collection included roll calls to assess absenteeism and interviews with a subset of pupils to assess recent absence and disease symptoms.	2	A second limitation was the use of self-reported data. Our diarrhea and respiratory infection outcomes relied on self-report and thus were subject to bias. We expect recall bias to be similar between beneficiary and comparison groups and bias our findings to the null, as pupils are more likely to recall more severe cases. However, courtesy bias could result in underreporting of illness in the ben…	2	Controlling for courtesy bias is not possible, though we used shorter recall periods to try to reduce this bias. Our analysis of the 2-day recall data revealed similar findings to the 7-day recall.	2	The study collected data over 14 months permitting reoccurrence of infection and absence surveillance.	2	Enumerators visited each school every 6–8 weeks between January 2013 and May 2014	2	The odds of pupils reporting being absent due to diarrhea (OR: 0.73, 95% CI: 0.56, 0.94) or having had diarrhea (OR: 0.71, 95% CI: 0.60, 0.85) or respiratory infection symptoms (OR: 0.75, 95% CI: 0.65, 0.86) in the past week were lower in beneficiary schools compared with comparison schools.	2	The odds of pupils reporting being absent due to diarrhea (OR: 0.73, 95% CI: 0.56, 0.94)	2	The data appears well presented and easy to evaluate.	2	The age group is similar and reflects the focused intervention	2	Referenced articles have found similar results	2	a school-based WASH intervention can have a positive effect on reducing rates of illness, as well as absence due to diarrhea.	28		Probably no	No	Probably no	Yes	No information	Probably yes	No information	Some concerns
	32	The impact of a school-based water, sanitation and hygiene intervention on knowledge, practices, and diarrhoea rates in the Philippines	https://dx.doi.org/10.3390/ijerph16214056	2	WASH in Schools interventions aim to reduce the incidence of diarrhoea and other hygiene-related diseases; improve hygiene behaviours; improve school enrolment, school performance, and attendance; and influence the hygiene practices of parents and siblings via school students acting as agents of change	2	data were collected from eight public elementary schools: four schools that had recently completed the PRC WASH intervention (intervention schools) and four schools that had not received the WASH interventions (comparison schools) but were to be forthcoming beneficiaries	YES	2	using the standard school-based water, sanitation, and hygiene (WASH) intervention	2	Structured observation of student handwashing following latrine use at each school was conducted. Student surveys were conducted with all children present at school on the day of data collection	2	Student awareness of the intervention and prompted to wash hands	2	Teachers and principals were not told about the structured observation schedule in advance in order that they did not prompt students to wash their hands. Research staff positioned themselves unobtrusively to observe whether, and how, students cleaned their hands after they left the toilet.	2	study period of 5 months	2	study period of 5 months allowing sufficient sampling	2	Students in intervention schools had significantly lower self-reported school absences due to diarrhoea, with a seven-fold risk reduction (1.4% vs. 9.4%; RR = 0.15; p < 0.001). Multilevel analyses confirmed a 10-fold lower odds of absence in intervention versus comparison schools (OR = 0.10; p < 0.001).	2	risk reduction (1.4% vs. 9.4%; RR = 0.15; p < 0.001)	2	The data appears well presented and easy to evaluate.	2	The age group is similar and reflects the focused intervention	2	Referenced articles have found similar results	2	The results of this is evaluation suggest that school children are ready, reachable, and important targets for WASH in School interventions.	28		Probably no	Probably yes	Probably no	Yes	No information	Probably yes	No information	Low–Some concerns
	33	Safely Managed Hygiene: A Risk-Based Assessment of Handwashing Water Quality	http://dx.doi.org/10.1021/acs.est.8b06156	2	Modeled the hypothesised mechanism of infection due to contaminated handwashing water to inform risk-based guidelines for microbial quality of handwashing water.	0	simulation	NO	0		0		0		0		0		0		0		0		0		0		0		0		2		Probably no	N/A	Probably no	No	No information	N/A	No information	Low risk
	34	Behavioral compliance with preventive health measures for students with and without hearing disability during COVID-19 pandemic: A cross-sectional study	https://doi.org/10.3389/fpubh.2022.911671	2	The purpose of this study was to explore the compliance with pandemic-related protective health measures among people with hearing disability.	2	snowball sampling method through the Questionnaire Star survey platform. Specifically, these participants were from middle schools, high schools, universities and special education schools	YES	2	information contained in the questionnaire includes the following categories: Demographic data, Data on compliance with four preventive health measures, The mental health status and psychological impacts of the participants	2	behavioral compliance with the preventive measures between SHD and students with normal hearing (SNH) in multiple Chinese cities affected by the COVID-19 pandemic.	2	The study was an online survey using snowball sampling, leading to more participants without hearing disabilities and fewer with severe hearing disabilities. Additionally, as most respondents were students with profound hearing loss, the findings may not generalize to individuals with mild to moderate hearing loss or broader social strata.	0	not addressed in study design	1	The study conducted over 4 months ended without need for further followup	1	Adequate to collect sufficient data	2	Hearing level and mental health status and psychological impacts are predictors of compliance with preventive health measures.	1	percent of washing hands immediately after coughing, sneezing, rubbing the nose was only significantly higher for the SHD than for the SNH when they suffered anxiety (OR = 1.63, 95% CI: 1.04 to 2.55, p < 0.05)	1	The data appears well presented and easy to evaluate.	0	The age group is similar however extends well above paediatric age groups. Also the study participants have a disability that may confound the current review.	1	The finding are interesting however limited in general applications. Not a lot of evidence in the specific field.	1	Hearing level and mental health status and psychological impacts are predictors of compliance with preventive health measures.	18		Probably no	Probably yes	Probably no	No	No information	Probably yes	No information	Some concerns

## Sheet: 03 Case Control Study
	CASE CONTROL STUDY				Remember
					One observational study rarely provides sufficiently robust evidence to recommend changes to clinical practice or within health policy decision making.
					However, for certain questions observational studies provide the only evidence.
					Recommendations from observational studies are always stronger when supported by other evidence.
				(A) Are the results of the review valid?																	(B) What are the results?				(C) Will the results help locally?						ROBINS-I risk-of-bias tool
				Question 1		Question 2			Question 3		Question 4		Question 5		Question 6a		Question 6b		Question 7		Question 8		Question 9		Question 10		Question 11
		NAME ARTICLE	LINK ARTICLE	Did the study address a clearly focused issue?		Did the authors use an appropriate method to answer their question?		IS WORTH TO CONTINUING?	Were the cases recruited in an acceptable way?		Were the controls selected in an acceptable way?		Was the exposure accurately measured to minimise bias?		(a) What confounding factors have the authors accounted for?		(b) Have the authors taken account of the potential confounding factors in the design and/or in their analysis?		What are the results of this study?		How precise are the results? How precise is the estimate of risk?		Do you believe the results?		Can the results be applied to the local population?		Do the results of this study fit with other available evidence?
				Score	Description	Score	Description		Score	Description	Score	Description	Score	Description	Score	Description	Score	Description	Score	Description	Score	Description	Score	Description	Score	Description	Score	Description	TOTAL SCORE		Domain 1: Confounding	Domain 2: Classification of interventions	Domain 3: Participant Selection	Domain 4: Deviations	Domain 5: Missing Data	Domain 6: Outcome Measurement	Domain 7: Selective Reporting	Overall RoB
	1	Effectiveness of non-pharmaceutical measures in preventing pediatric influenza: a case-control study	https://dx.doi.org/10.1186/s12889-015-1890-3	2	Hygiene behavior plays a relevant role in infectious disease transmission. The aim of this study was to evaluate non-pharmaceutical interventions (NPI) in preventing pediatric influenza infections.	2	A multicenter matched case–control study was performed in 7 regions of Spain from July 2009 to May 2011, with controls matched for age, hospital and date of hospitalization. For each confirmed hospitalized case of pandemic influenza, 1 confirmed outpatient case and 3 controls (2 hospitalized and 1 outpatient) were selected.	YES	2	The confirmed outpatient cases were obtained from the sentinel primary care Influenza surveillance network; of these only confirmed pediatric cases and controls which had been previously selected to match hospitalized influenza confirmed cases recruited for the multicenter case control study were used in this study	2	Size of the sample was calculated for the main study and the number of pediatric outpatient cases selected as outpatient controls for a hospitalized case made up the subset sample for this study on community based pediatric influenza cases and controls.	2	A structured interview was used to determine whether study participants/parents had received information on preventing the transmission of pandemic influenza. Participants (or their parents if they were under 12 years) were asked about the use of non-pharmaceutical interventions as yes/no variables	2	1) possible recall bias with respect to report of hand-washing behavior among cases and controls. 2) There can also be a social desirability bias because of the fact that people might say they do wash their hands or use a hand sanitizer because that is what they are suppose to do.	1	1) the questionnaires were completed within few days from consultation. 2) This may carry a certain misclassification of respondents which can not be accurately assessed.	2	The frequency of hand washing >5 times [aOR = 0.62; 95 % CI: 0.39 – 0.99 p = 0.04] was the only statistically significant protective factor	2	aOR = 0.62; 95 % CI: 0.39 – 0.99 p = 0.04	2	The data is well presented and easy to interpret.	2	The age range is appropriate to the focused population	2	Referenced articles have found similar results	23		Probably no	Probably no	Probably no	No	No information	No	No information	Some concerns
	2																												0
	3																												0
	4																												0
	5																												0

## Sheet: 04 Qualitative research
	QUALITATIVE RESEARCH
				(A) Screening Questions					(B) Detailed questions
				Question 1		Question 2			Question 3		Question 4		Question 5		Question 6		Question 7		Question 8		Question 9		Question 10
		NAME ARTICLE	LINK ARTICLE	Was there a clear statement of the aims of the research?		Is a qualitative methodology appropriate?		IS WORTH TO CONTINUING?	Was the research design appropriate to address the aims of the research?		Was the recruitment strategy appropriate to the aims of the research?		Was the data collected in a way that addressed the research issue?		Has the relationship between researcher and participants been adequately considered?		Have ethical issues been taken into consideration?		Was the data analysis sufficiently rigorous?		Is there a clear statement of findings?		How valuable is the research?
				Score	Description	Score	Description		Score	Description	Score	Description	Score	Description	Score	Description	Score	Description	Score	Description	Score	Description	Score	Description	TOTAL SCORE
	1	COVID-19 reinforces the importance of handwashing	https://doi.org/10.1111/jocn.15313	1	There is ample evidence, however, that many years before the epidemic handwashing among healthcare workers (HCW) remained an area that needed improvement	0	None mentioned	NO	0		0		0		0		0		0		0		0		1
	2	Visibility and transmission: complexities around promoting hand hygiene in young children – a qualitative study	https://doi.org/10.1186/s12889-019-6729-x	2	While hand hygiene has been widely promoted within Australia, primary care providers’ (PCPs) and parents’ understanding of hand hygiene importance, and their views on hand hygiene in reducing transmission of diseases in the community are unclear.	2	30 in-depth interviews with PCPs and five focus groups with parents	YES	2	Purposive sampling via advertisements circulated to playgroups and mothers’ groups was used to target parents and carers from the south east and east of Melbourne, Australia.	2	A total of five play groups (two accepted) and three mothers’ group (all three accepted) were approached.	2	The interview generated responses that answered the research question.	1	The researchers and participant are all from the same geographical area. This could have generated bias.	1	Study approval was obtained from Monash University Human Research Ethics Committee. Specific ethical issues were not disclosed	1	Interviews and focus groups were recorded, transcribed verbatim, and analyzed using a thematic approach to identify patterns in the data. Two researchers independently coded transcripts, refining themes through consensus, and repeated this process until all transcripts were coded.	2	Participants agreed that hand hygiene practice was important in reducing disease transmissions. However, barriers such as variations of hand hygiene habits, relating visibility to transmission; concerns around young children being obsessed with washing hands; children already being ‘too clean’ and the need to build their immunity through exposure to dirt; and scepticism that hand hygiene practice…	1	The concepts identified are well described in more robust literature. The sample size and geography make it difficult to apply in greater populations.	16
	3	Awareness on washing hands to prevent spread of disease among common people	https://dx.doi.org/10.26452/ijrps.v11iSPL3.3528	1	The study was conducted to raise awareness among the general public about the importance of hand washing to prevent the spread of the disease.	1	Some description methods mentioned however unclear	NO	0		0		0		0		0		0		0		0		2
	4																								0
	5																								0
