# Supplementary material for: Hand Hygiene Practices in School Populations: Assessing Their Impact on Infectious Disease Outbreaks
Source: J Paediatr Child Health. 2026 Feb 10;62(3):334–54. doi: 10.1111/jpc.70311 (PMC12976192; doi:10.1111/jpc.70311)
Supplement: Supplementary file 3 — Appendix S3: Hand hygiene: Data extraction. This appendix contains the full data extraction tables summarising study characteristics, populations, intervention details, comparator conditions, outcome measures and key findings for every included study. [file JPC-62-334-s001.xlsx]

## Sheet: Sheet1
Author	Year	Title	Country	Study Design	Sample Size	Population Characteristics (age, setting)	Intervention Details	Outcome Measures	Major Findings
A. A. Alzaher, S. S. Almudarra, M. H. Mustafa and I. M. Gosadi	2018	The importance of hand hygiene education on primary schoolgirls' absence due to upper respiratory infections in Saudi Arabia. A cluster randomized controlled trial	Saudi Arabia	Cluster RCT	492 (CG 262, EG 234)	6-12 years attending 4 public primary girl’s schools	soap and water + one-hour handwashing workshop, Puzzle games, and posters	Incidence rate, percentage of absence days, and absence rate were calculated for total and URIs absences.	The Incidence rate and percentage of absence days of URIs absences were also lower in the schools in the EG during the study duration. Schoolgirls in the EG had a 40% risk reduction in the absence and lose of school days.
D. Arikan, N. Gurarslan Bas, F. Kurudirek, A. Bastopcu and H. Uslu	2018	The Effect of Therapeutic Clowning on Handwashing Technique and Microbial Colonization in Preschool Children	Turkey	Cluster RCT	195 (CG 105, EG 90)	4-6 years conducted in 2 kindergartens	soap and water + video and clown demonstrated hygienic handwashing techniques	bacterial colonization load on child's hand	At the end of the intervention, the colony count increased in 65.7% of the control group subjects; this percentage was twice that in the experimental group (31.1%).
E. Azor-Martinez, E. Cobos-Carrascosa, F. Gimenez-Sanchez, J. M. Martinez-Lopez, P. Garrido-Fernandez, J. Santisteban-Martinez, M. L. Seijas-Vazquez, M. A. Campos-Fernandez and A. Bonillo-Perales	2014	Effectiveness of a multifactorial handwashing program to reduce school absenteeism due to acute gastroenteritis	Spain	Cluster RCT	1616 (828 CG, 788 EG)	4-12 years of age attending 5 state schools	Soap and water, followed by the use of the hand sanitizer, while the control group (C) practiced usual handwashing + 2 hour workshop, fortnightly education session, and posters.	school absenteeism	EG had a 36% lower risk of absenteeism due to acute gastroenteritis and a decrease in se in absenteeism of 0.13 episodes/child/academic year absenteeism of 0.13 episodes/child/academic year (0.27 of vs 0.40 C/
E. Azor-Martinez, E. Cobos-Carrascosa, M. L. Seijas-Vazquez, C. Fernandez-Sanchez, J. M. Strizzi, P. Torres-Alegre, J. Santisteban-Martinez and F. Gimenez-Sanchez	2016	Hand Hygiene Program Decreases School Absenteeism Due to Upper Respiratory Infections	Spain	Cluster RCT	1616 (828 CG, 788 EG)	4-12 years of age attending 5 state schools	Soap and water, followed by the use of the hand sanitizer, while the control group (C) practiced usual handwashing + 2 hour workshop, fortnightly education session, and posters.	school absenteeism	EG had a 38% lowerrisk of absenteeism due to URIs and a decrease in absenteeism of 0.45 episodes/child/academic year
E. Azor-Martinez, L. Garcia-Fernandez, J. M. Strizzi, M. D. Cantarero-Vallejo, C. P. Jimenez-Lorente, J. V. Balaguer-Martinez, P. Torres-Alegre, R. Yui-Hifume, M. Sanchez-Forte and F. Gimenez-Sanchez	2020	Effectiveness of a hand hygiene program to reduce acute gastroenteritis at child care centers: A cluster randomized trial	Spain	Cluster RCT	1176 (CG 429, EG-1 391, EG-2 356)	0-3 years attending 24 daycare centres	EG -1 Soap and water, EG - 2 hand sanitiser, CG was lowered usual handwashing procedures + 1-hour hand hygiene workshop	acute gastroenteritis incidence	hand hygiene programs that included hand sanitizer were most effective in reducing incidence of AGE in children. IRR=CG vs SWG 0.96, CG vs HSG 1.24, SWG vs HSG 1.28
E. Azor-Martinez, L. Garcia-Mochon, M. Lopez-Lacort, J. M. Strizzi, F. J. Munoz-Vico, C. P. Jimenez-Lorente, M. A. Fernandez-Campos, C. Bueno-Rebollo, G. Del Castillo-Aguas, J. V. Balaguer-Martinez and F. Gimenez-Sanchez	2021	Child Care Center Hand Hygiene Programs' Cost-Effectiveness in Preventing Respiratory Infections	Spain	Cluster RCT	911 (CG 298, EG-1 339, EG-2 274)	0-3 years attending 24 daycare centres	EG -1 Soap and water, EG - 2 hand sanitiser, CG was lowered usual handwashing procedures + 1-hour hand hygiene workshop	Costs associated with respiratory illness episodes, including symptoms, treatments, medical contacts, complementary analyses, and DCC absenteeism days. A cost-effectiveness model was utilised to determine intervention efficacy.	Children belonging to the HSG had an average of 1.39 fewer RI episodes than the CG and 0.93 less than the SWG. It represents a saving of societal cost mean per child per study period of €147.72 and €119.15, respectively.
E. Azor-Martinez, Y. Gonzalez-Jimenez, M. L. Seijas-Vazquez, E. Cobos-Carrascosa, J. Santisteban-Martinez, J. M. Martinez-Lopez, E. Jimenez-Noguera, M. Galan-Requena Mdel, P. Garrido-Fernandez, J. M. Strizzi and F. Gimenez-Sanchez	2014	The impact of common infections on school absenteeism during an academic year	Spain	Cluster RCT	1616 (CG 828, EG 788)	4-12 years old at 5 state schools	hand sanitizer, and the control group (CG) followed the usual handwashing procedure	upper respiratory infections and gastrointestinal infections incidences	infection-related absenteeism (URI and GI) rates were significantly lower in the intervention groups during the school year. A decrease in absenteeism of 0.7 episodes/100 children/day
E. Azor-Martinez, R. Yui-Hifume, F. J. Munoz-Vico, E. Jimenez-Noguera, J. M. Strizzi, I. Martinez-Martinez, L. Garcia-Fernandez, M. L. Seijas-Vazquez, P. Torres-Alegre, M. A. Fernandez-Campos and F. Gimenez-Sanchez	2018	Effectiveness of a Hand Hygiene Program at Child Care Centers: A Cluster Randomized Trial	Spain	Cluster RCT	911 (CG 298, EG-1 339, EG-2 274)	0-3 years attending 24 daycare centres	EG -1 Soap and water, EG - 2 hand sanitiser, CG was lowered usual handwashing procedures + 1-hour hand hygiene workshop	respiratory infection incidence and antibiotic prescriptions in children	Children in the HSG had a lower risk of RI episodes (IRR: 0.77; 95% CI: 0.68–0.88) and antibiotic prescriptions (IRR: 0.69; 95% CI: 0.57–0.84) compared with the CG, while children in the SWG had a higher risk of both compared with the HSG. Pupils missed 5186 DCC days due to RIs, with significantly fewer absences in the HSG than in the CG.
R. Biezen, D. Grando, D. Mazza and B. Brijnath	2019	Visibility and transmission: complexities around promoting hand hygiene in young children - a qualitative study	Australia	Qualitative	80	0-5 years of age	Interviews with primary care providers (n=30) and five focus groups with parents (n=50)	the views of PCPs and parents of young children on their knowledge and practice of hand hygiene in disease transmission	Participants acknowledged the importance of hand hygiene in reducing disease transmission but identified several barriers, including inconsistent habits, concerns about over-cleanliness and immunity, and doubts about its feasibility for young children. These factors hindered their motivation to promote good hand hygiene behavior.
D. Biswas, M. Ahmed, K. Roguski, P. K. Ghosh, S. Parveen, F. A. Nizame, M. Z. Rahman, F. Chowdhury, M. Rahman, S. P. Luby, K. Sturm-Ramirez and A. D. Iuliano	2019	Effectiveness of a Behavior Change Intervention with Hand Sanitizer Use and Respiratory Hygiene in Reducing Laboratory-Confirmed Influenza among Schoolchildren in Bangladesh: A Cluster Randomized Controlled Trial	Bangladesh	Cluster RCT	10855 (CG 5778, EG 5077)	5–10 years in primary school	hand sanitizer and respiratory hygiene education vs no intervention	influenza-like illness (ILI) and laboratory-confirmed influenza presenations	The incidence of ILI per 1,000 students-weeks was 18% lower and laboratory-confirmed influenza 53% lower in the intervention group than in the control group
L. Borch, K. Thorsteinsson, T. C. Warner, C. S. Mikkelsen, P. Bjerring, S. Lundbye-Christensen, K. Arvesen and S. Hagstroem	2020	COVID-19 reopening causes high risk of irritant contact dermatitis in children	Denmark	Cross-sectional	6273	0-12 years in preschool and schoolchildren	soap and water vs alcohol-based hand sanitiser	irritant contact dermatitis	In children without any prior symptoms of ICD, as many as 42.4% developed ICD (dry, red and itchy skin) due to increased hand hygiene after the COVID-19 reopening. Furthermore, schoolchildren (6-12 years) had a relative risk of 1.5 for developing ICD when compared with preschool children (0-5 years). Hand sanitiser use was far less likely to cause ICD. Only if a child used hand sanitiser > 7 time…
R. Canete, Y. Campos, R. Valdes and P. Rodriguez	2017	Prevalence and factors associated with intestinal parasitic infection among schoolchildren from Jaguey Grande municipality in Matanzas Province, Cuba	Cuba	Cross-sectional	107	8-9 year old in primary school	washing hands before eating and after defication	intestinal parasitic infections	Univariate analysis identified three factors associated with intestinal parasitic infections (Table 2) which include not washing hands before eating (RR = 2.53, 95% CI 1.22, 5.26), not washing hands after defaecation (RR = 2.17, 95% CI 1.23, 3.81), and drinking unboiled water (RR = 4.15, 95% CI 2.46, 7.00)
B. A. Caruso, M. C. Freeman, J. V. Garn, R. Dreibelbis, S. Saboori, R. Muga and R. Rheingans	2014	Assessing the impact of a school-based latrine cleaning and handwashing program on pupil absence in Nyanza Province, Kenya: a cluster-randomized trial	Kenya	Cluster RCT	17564 (CG 5302, EG-1 5490, EG-2 6772)	Grade 1-8 of school	EG-1 handwashing, EG-2 handwashing and latrine cleaning	student absences	Neither intervention had a measureable impact on student absence when data were stratified by sex or grade group
Y. E. Cha, Y. Z. Fu and W. Yao	2021	Knowledge, practice of personal hygiene, school sanitation, and risk factors of contracting diarrhea among rural students from five western provinces in China	China	Cross-sectional	2330	9-10 year old, 4th grade students	knowledge of diarrohea risk factors, hygiene practices, toilet facility and quality	diarrhea occurrence in previous 3 months	50.28% of those who “did not wash hands before every meal” and 49.72% of those in “schools without hand washing facilities” experienced diarrhea.
A. M. Denbak, A. Andersen, C. T. Bonnesen, B. Laursen, A. K. Ersboll, P. Due and A. Johansen	2018	Effect Evaluation of a Randomized Trial to Reduce Infectious Illness and Illness-related Absenteeism among Schoolchildren: The Hi Five Study	Denmark	Cluster RCT	8438 (CG 2671, EG-1 2427, EG-2 2427)	6-14 years old from 43 schools	Hand hygiene curricular component consisted of 5 to 6 lessons and mandatory daily handwashing before lunch for both EG1 and EG2, additional toilet cleaning for EG2.	infectious illness days, infectious illness episodes and illness-related absenteeism last week	found no significant difference in infectious illness among schoolchildren randomized to intervention arm I or II versus control schools
W. Elmonir, H. Elaadli, A. Amer, H. El-Sharkawy, M. Bessat, S. F. Mahmoud, M. Shukry Atta and W. F. El-Tras	2021	Prevalence of intestinal parasitic infections and their associated risk factors among preschool and school children in Egypt	Egypt	Cross-sectional	996	1-15 years in preschool and school	Washing hands after tiolet, after soil contact, and before eating.	intestinal parasitic infections of protozoa or helminthes	The risk ratio (RR) is approximately 0.85, meaning that the risk of testing positive for intestinal parasites is 15% lower in the hand-washing cohort compared to the no-hand-washing cohort. In general, highest IPIs prevalence rates were recorded among children preschool age children (76.9%)
A. Endo, M. Uchida, N. Hayashi, Y. Liu, K. E. Atkins, A. J. Kucharski and S. Funk	2021	Within and between classroom transmission patterns of seasonal influenza among primary school students in Matsumoto city, Japan	Japan	Cross-sectional	10923	5-12 years in primary school	Handwashing, mask waering, and vaccine	Influenza incidence	increased susceptibility linked to handwashing (1.54; CI 1.36 to 1.75), inconsistent with existing findings, despite adjusting for exposure to minimize confounding. The Matsumoto dataset similarly reported a higher odds ratio (1.4; CI 1.27 to 1.64), possibly due to students congregating in communal handwashing areas at school
M. C. Freeman, T. Clasen, R. Dreibelbis, S. Saboori, L. E. Greene, B. Brumback, R. Muga and R. Rheingans	2014	The impact of a school-based water supply and treatment, hygiene, and sanitation programme on pupil diarrhoea: A cluster-randomized trial	Kenya	Cluster RCT	40320 (CG 12330, EG-1 14580, EG-2 13410)	4-8 years old in grades 4-8 at 135 schools	EG-1 hygiene promotion and water treatment (HP&WT), including teacher training, handwashing facilities, and a year-long supply of WaterGuard; EG-2 HP&WT with added school latrines (HP&WT+Sanitation); and CG receiving the intervention after data collection.	One-week period prevalence of diarrhoea and duration of diarrhoea episodes for the week	a 56% difference in the risk of diarrhoea for pupils attending intervention vs. control schools [adjusted risk ratio (aRR) 0-34, 95% CI 0.17-0.64]
S. M. Hantoosh	2023	Hand hygiene and water quality assessment in schools of Muthanna province, Southern Iraq	Iraq	Observational	1620	162 facilities (91 elementary, 42 intermediate, and 29 preparatory) schools)	hand washing	Escherichia coli load on students hand before and during school	Among male students in the experimental group, hand contamination decreased significantly from 31% to 25.4% (difference: 5.6%, 95% CI 1–11.1, p = 0.048). Female students showed a greater reduction, with contamination dropping from 23.3% to 8.6% (difference: 14.7%, 95% CI 8.4–21, p < 0.001). Hand hygiene levels dropped by 2.5-fold within a few hours after school entry compared to early-morning lev…
E. Kavitha, R. Srikumar, G. Muthu and T. Sathyapriya	2019	Bacteriological profile and perception on hand hygiene in school-going Children	India	Cross-sectional133		9-12 age, in grades 6-9 at school	frequency of handwashing after toileting or before meal	pathogenic bacteria load on students hands	Although frequent handwashing was observed by the schoolchildren, they hardly used soap for washing hands. Nonavailability of soap at the washing station and in the toilets was the reason for the contaminated hands among the schoolchildren.
A. A. Kim and T. Wu	2015	Assessment of diarrheal rates in a population of children in the Indian Himalayas: A student initiative	India	Cross-sectional	258	6-18 years old	Hand washing as a predictive factor	episodes of diarrohea within past 14 days	Handwashing before meals and toileting decreased diarrheal diseases risk by 78.3% but is not predictive for dysentery
K. Klar, D. Knaack, S. Kampmeier, A. K. Hein, D. Gorlich, S. Steltenkamp, U. Weyland and K. Becker	2022	Knowledge about Hand Hygiene and Related Infectious Disease Awareness among Primary School Children in Germany<sup>+</sup>	Germany	Cross-sectional	489	8-11, in third grade school	questionnaire about hand hygiene	frequency of visits to the sanitary facilities and hygiene practices at the school	Slightly less than half of school children (48.0%) reported washing their hands at school before eating, with 23.7% doing so always and 24.3% often. Despite being taught this habit in daycare, about half fail to practice it regularly at school.
T. H. Koep, S. Jenkins, M. H. ME, C. Clemens, E. Fracica, S. C. Ekker, F. T. Enders, W. C. Huskins and C. Pierret	2016	Promotion of Influenza Prevention Beliefs and Behaviors through Primary School Science Education	USA	Non-randomized interventional cohort study	95 (CG 80, EG 45)	8-10 year old in 3rd and 4th grade	4-6 week Influenza Prevention Prescription Education, in addition to automated soap and sanitizer dispensers equipped with sensors logging every individual HH event to measure changes pre/post curricula.	understanding of influenza prevention related to hand washing and vaccination, and hand hygiene frequency pre/post intervention.	Talking drawings showed improved understanding of influenza prevention for handwashing (43% to 77%) and vaccination (5% to 38%). Surveys of 566 students (n=1024) revealed strong baseline hygiene attitudes, while automated monitoring estimated median soap compliance at 63% and hand sanitizer use (0.04 to 0.24 uses per student per day) but found no significant changes pre- and post-IPPE.
X. Liu, W. Hou, Z. Zhao, J. Cheng, E. F. van Beeck, X. Peng, K. Jones, X. Fu, Y. Zhou, Z. Zhang, J. H. Richardus and V. Erasmus	2019	A hand hygiene intervention to decrease hand, foot and mouth disease and absence due to sickness among kindergarteners in China: A cluster-randomized controlled trial	China	Cluster RCT	8275 (CG 3025, EG-1 2865, EG-2 2385)	3-6 years from 18 kindergartens	EG-1 provides hand hygiene (HH) resources and educational activities. EG-2 included the same in addition to training for children's parents and/or guardians at home.	Hand, foot and mouth disease incidence rate and absence due to sickness	After clustering data by kindergartens, the incidence of HFMD was 0.04 episodes per child-year in both intervention arms, which was significantly lower than the incidence of HFMD in the control arm, which was 0.11 episodes per child-year (IRR1: 0.39, 95%CI: 0.26–0.59; IRR2: 0.30, 95%CI: 0.19–0.49). There was no significant difference in the incidence rate of HFMD between the two intervention arms…
M. A. Mahmud, M. Spigt, A. M. Bezabih, G. J. Dinant and R. B. Velasco	2020	Associations between intestinal parasitic infections, anaemia, and diarrhoea among school aged children, and the impact of hand-washing and nail clipping	Ethopia	Cluster RCT	367 (CG 87, EG-1 91, EG-2 95, EG-3 94)	6-15 years	EG-1 handwashing, EG-2 nail clipping, EG-3 handwashing and nail clipping	reinfection with intestinal parasitic infections	Both hand‐washing with soap (AOR 0.32, 95% CI 0.20–0.62, p = 0.001) and weekly finger nail clipping (AOR 0.51, 95% CI 0.27–0.95, p = 0.035) interventions were reported to have a significant impact in reducing intestinal parasite re‐infection rates among the study participants
A. Matsuda, K. Asayama, T. Obara, N. Yagi and T. Ohkubo	2023	Behavioral changes of preventive activities of influenza among children in satellite cities of a metropolitan area of Tokyo, Japan, by the COVID-19 pandemic	Japan	Cross-sectional	13206	<15 years old at preschool, elementary school, and junior high school	hand washing, face mask-wearing, and vaccination	influenza infection prevelence	hand washing alone was associated with a greater risk of influenza infection
J. A. Nicholson, M. Naeeni, M. Hoptroff, J. R. Matheson, A. J. Roberts, D. Taylor, M. Sidibe, A. J. Weir, S. G. Damle and R. L. Wright	2014	An investigation of the effects of a hand washing intervention on health outcomes and school absence using a randomised trial in Indian urban communities	India	Cluster RCT	1680 (CG 833, EG 847)	5-7 years old at school	41-week education programme + provision of free soap	diarrhoea and acute respiratory infections (ARIs), school absences and soap consumption for 41 weeks	Intervention group experienced fewer episodes of diarrhoea (−25%), ARIs (−15%), illness-related school absences (−27%), and eye infections (−46%), with similar reductions observed in diarrhoea (−31%) and ARIs (−14%) for whole families. Confidence intervals for all reductions were statistically significant.
P. P. Or, P. T. Ching and J. W. Chung	2020	Can Flu-Like Absenteeism in Kindergartens Be Reduced Through Hand Hygiene Training for Both Parents and Their Kindergarteners?	China	Quasi-experimental study	60	5-6 year old in kindergarten	4 sessions hand hygien education session lasting 45 minutes	recorded signs and symptoms of flu-like illnesses and absences from kindergarten	kindergarteners’ absence rates in all participating kindergartens owing to flu decreased from 21.5% to 12% of the study period in 3 months.
P. P. L. Or, P. T. Y. Ching and J. W. Y. Chung	2019	A program to improve the hand hygiene compliance of Hong Kong preschoolers with an insight into their absenteeism	China	Quasi-experimental study	110	5-6 years at preschool	4 training sessions on hand hygiene	hand hygiene knowledge and their handwashing skills	Significant improvements were observed in hand hygiene knowledge, performance (P < .05), and influenza-related absence rates, which decreased before (31%), during (30%), and after (25%) the program.
Y. Otsuka, L. Agestika, H. Harada, L. Sriwuryandari, N. Sintawardani and T. Yamauchi	2019	Comprehensive assessment of handwashing and faecal contamination among elementary school children in an urban slum of Indonesia	Indonesia	Cross-sectional	169	Grade 2, 4, and 6	handwashing observation using a checklist, hand bacteria sampling and questionnaires	Faecal Escherichia coli contamination load on the hands	Proper handwashing techniques with soap at appropriate times can reduce faecal contamination, but these practices were poor in lower grades, with boys at higher risk. Grade- and gender-based handwashing education in elementary schools is essential.
S. K. Padaruth and S. D. Biranjia-Hurdoyal	2015	Hygiene practices and faecal contamination of the hands of children attending primary school in Mauritius	Mauritius	Observational	200 (6–8 years 131 and 9–10 years 69)	6-10 years old school children	The study examined children's handwashing habits and hygienic practices before and after eating and sneezing, as well as oral-digital habits like finger-sucking and nail-biting.	bacterial growth on hand from swab	Children aged 9–10 were more likely to wash hands before eating (OR=2.0; p<0.05), while those aged 6–8 had higher rates of oral-digital habits (OR=2.5; p<0.05) and less frequent post-toilet handwashing. Washing with water only was associated with higher bacterial growth (OR=5.9; p<0.05), especially among younger children.
P. Priest, J. E. McKenzie, R. Audas, M. Poore, C. Brunton and L. Reeves	2014	Hand sanitiser provision for reducing illness absences in primary school children: a cluster randomised trial	New Zealand	Cluster RCT	2443 (EG 1301, CG 1142)	5-11 years at school	EG had alcohol-based hand sanitiser dispensers in classrooms for the winter school terms, both EG and CG received an in-class hand hygiene education session.	absence episodes due to respiratory or gastrointestinal illness	The provision of an alcohol-based hand sanitiser dispenser in classrooms was not effective in reducing rates of absence episodes due to respiratory or gastrointestinal illness, the length of illness or illness absence episodes. incidence rate ratio 1.06, 95% CI 0.94 to 1.18
K. Riiser, S. Helseth, K. Haraldstad, A. Torbjørnsen and K. R. Richardsen	2020	Adolescents' health literacy, health protective measures, and health-related quality of life during the Covid-19 pandemic	Norway	Cross-sectional	2205	16-19 years old	participants reported on their health information sources, health literacy, handwashing knowledge and behavior, number of social interactions, and health-related quality of life	knowledge and adherence to the health authorities’ guidelines	health literacy and handwashing knowledge and health literacy and handwashing behaviour were significantly associated.
G. B. Roro, F. Eriso, A. M. Al-Hazimi, M. Kuddus, S. C. Singh, V. Upadhye and S. T. Hajare	2022	Prevalence and associated risk factors of Entamoeba histolytica infection among school children from three primary schools in Arsi Town, West Zone, Ethiopia	Ethopia	Cross-sectional	334	5-17 at 3 elementary schools	hand wash before eating, hand wash after defecation and awareness about amoebiasis	prevalence of E. histolytica in school children	Multivariate analysis revealed significant associations between E. histolytica infection and handwashing before eating (AOR = 0.32) and after defecation (AOR = 0.396), and awareness of amoebiasis (AOR = 0.35). These findings highlight the importance of hygiene practices and education in reducing infection risk.
M. E. Serra and R. M. Soria	2015	Prevention of respiratory tract infections: Situation in 12 private day care centers in the city of Buenos Aires	Argentina	Cross-sectional	98	1-3 years old attending 12 day care centres	Data was collected on handwashing practices, nasal secretion clearance, school exclusion guidance, immunization, breastfeeding promotion, and the availability of guidelines, standards, and training for preventing respiratory tract infections.	Situations that require hygienic practices adherence	8 of the 12 centers had the necessary infrastructure and items, hand washing was uncommon and the technique used was incorrect
N. Torner, N. Soldevila, J. J. Garcia, C. Launes, P. Godoy, J. Castilla and A. Dominguez	2015	Effectiveness of non-pharmaceutical measures in preventing pediatric influenza: a case-control study	Spain	Case-control	239	0-17 at preschool and school	frequency of hand washing, alcohol-based hand sanitizer use and hand washing after touching contaminated surfaces) during seven days prior to onset of symptoms	influenza infection rates	Washing hands more than five times daily was a significant protective factor against influenza (aOR=0.62; p=0.04). When considering two age groups (pre-school age 0–4 yrs and school age 5–17) yrs, only the school age group who had frequent handwashing (aOR=0.47) and washing after touching contaminated surfaces (aOR=0.19) were associated with reduced infection risk.
V. Trinies, A. Chard, H. Chang and M. Freeman	2014	Impact of a school-based water, sanitation and hygiene program on diarrhea, respiratory infections and absenteeism: A longitudinal evaluation	Mali	Longitudinal	9730 (CG 4823, EG 4907)	8 to 13 years from grades 3 to 6	installing or rehabilitating water points and latrines, distributing WASH supplies, and promoting hygiene through teacher training, school management engagement, and hygiene club initiatives.	pupil absence, secondary outcomes of self-reported absence, diarrhea, and respiratory infection symptoms in the past week	The odds of pupils reporting being absent due to diarrhea (OR: 0.73, 95% CI: 0.56, 0.94) or having had diarrhea (OR: 0.71, 95% CI: 0.60, 0.85) or respiratory infection symptoms (OR: 0.75, 95% CI: 0.65, 0.86) in the past week were lower in beneficiary schools compared with comparison schools.
A. Tunio, J. Ahmed, M. Z. Shaikh, N. Channa, S. Hussain and E. N. Baro	2024	Impact of hand hygiene interventions on handwashing practices and microbial risk: A study in an orphanage-based school in Pakistan	Pakistan	Cluster RCT	48 (CG 36, EG 36)	School age in an orphanage	The intervention group participated in activities promoting hand hygiene, including awareness sessions, videos, illustrations, posters, kits, and promotional materials, while the control group only attended awareness sessions.	bacterial loads on children's hands before and after hygiene interventions	The intervention led to an 80% bacterial reduction and a 100% decrease in illness probability from E. coli, while the control group showed a 55% bacterial reduction and 78% illness reduction. Higher bacterial ingestion rates were linked to hand contamination and hand-to-mouth transfer.
H. Vally, C. McMichael, C. Doherty, X. Li, G. Guevarra and P. Tobias	2019	The impact of a school-based water, sanitation and hygiene intervention on knowledge, practices, and diarrhoea rates in the Philippines	Philippines	Quasi-experimental study	2001 (CG 1309, EG 692)	5-12 years old in kindergarten to grade 6	EG Four schools had recently completed the PRC WASH intervention, while CG four comparison schools had not yet received the intervention but were slated to participate later.	absences due to diarrhoea, and handwashing frequncy at critical times	Students in intervention schools had significantly lower self-reported school absences due to diarrhoea, with a seven-fold risk reduction (1.4% vs. 9.4%; RR = 0.15; p < 0.001). Multilevel analyses confirmed a 10-fold lower odds of absence in intervention versus comparison schools (OR = 0.10; p < 0.001).
T. P. Zomer, V. Erasmus, C. W. Looman, A. T. A. Tjon, E. F. Van Beeck, J. M. De Graaf, A. H. Van Beeck, J. H. Richardus and H. A. Voeten	2015	A hand hygiene intervention to reduce infections in child daycare: a randomized controlled trial	Netherlands	Cluster RCT	545 CG 267, EG 278)	0-4 years at day care centre	The intervention included free hand hygiene products, training on national guidelines with a booklet, two goal-setting team sessions, and posters and stickers as reminders for caregivers and children	incidence of gastrointestinal and respiratory infections in children	The results were not statistically significant and thus not supportive that hand hygiene is effective at reducing infection rates
